# Supplementary material for: An electrically controlled single-molecule spin switch
Source: Nat Commun. 2025 Sep 8;16:8242. doi: 10.1038/s41467-025-63574-0 (PMC12417546; doi:10.1038/s41467-025-63574-0)
Supplement: Supplementary file 3 — Source Data [file 41467_2025_63574_MOESM3_ESM.zip]

Archive with 101 entries (85 files):
- SourceData/
- SourceData/Figure1a/
- SourceData/Figure1a/Topo_Ag_202304128.gwy
- SourceData/Figure1a/Topo_Ag_202304128.sxm
- SourceData/Figure1a/Topo_Ag_202304128_10nm.png
- SourceData/figure1bcd/
- SourceData/figure1bcd/Povray/
- SourceData/figure1bcd/Povray/options.txt
- SourceData/figure1bcd/Povray/Single atom.pov
- SourceData/figure1bcd/Povray/Single atom.pov.bak
- SourceData/figure1bcd/Povray/SwitchyDimer.png
- SourceData/figure1bcd/Povray/SwitchyDimerNoTipNoSurface.png
- SourceData/figure1bcd/Povray/SwitchyDimerNoTipNoSurface.pov
- SourceData/figure1bcd/Povray/SwitchyDimerNoTipNoSurface.pov.bak
- SourceData/figure1bcd/Povray/SwitchyDimerNoTipNoSurfaceNoFe.png
- SourceData/figure1bcd/Povray/SwitchyDimerNoTipNoSurfaceNoFe.pov
- SourceData/figure1bcd/Povray/SwitchyDimerNoTipNoSurfaceNoFe.pov.bak
- SourceData/figure1bcd/Povray/SwitchyDimer_NoMolecule.png
- SourceData/figure1bcd/Povray/SwitchyDimer_NoMolecule.pov
- SourceData/figure1bcd/Povray/SwitchyDimer_NoMolecule.pov.bak
- SourceData/figure1bcd/Povray/Thumbs.db
- SourceData/figure1bcd/Povray/XYZ-MOL-POV-CONVERTER.exe
- SourceData/figure1bcd/Topo_switch/
- SourceData/figure1bcd/Topo_switch/Ag100_MgO_Fe_FePc_June1929.gwy
- SourceData/figure1bcd/Topo_switch/Ag100_MgO_Fe_FePc_June1929.png
- SourceData/figure1bcd/Topo_switch/Ag100_MgO_Fe_FePc_June1929.sxm
- SourceData/figure1bcd/Topo_switch/Ag100_MgO_Fe_FePc_June1930.gwy
- SourceData/figure1bcd/Topo_switch/Ag100_MgO_Fe_FePc_June1930.png
- SourceData/figure1bcd/Topo_switch/Ag100_MgO_Fe_FePc_June1930.sxm
- SourceData/figure1bcd/Topo_switch/Thumbs.db
- SourceData/Figure2a/
- SourceData/Figure2a/Bias-Spectroscopy16229.dat
- SourceData/Figure2a/IV.tif
- SourceData/Figure2a/loaddat.m
- SourceData/Figure2a/plotIV.m
- SourceData/Figure2cd/
- SourceData/Figure2cd/Bias-Spectroscopy16229.dat
- SourceData/Figure2cd/Bias-Spectroscopy16231.dat
- SourceData/Figure2cd/Bias-Spectroscopy16233.dat
- SourceData/Figure2cd/Bias-Spectroscopy16235.dat
- SourceData/Figure2cd/Bias-Spectroscopy16237.dat
- SourceData/Figure2cd/Bias-Spectroscopy16238.dat
- SourceData/Figure2cd/Bias-Spectroscopy16239.dat
- SourceData/Figure2cd/Bias-Spectroscopy16240.dat
- SourceData/Figure2cd/Bias-Spectroscopy16241.dat
- SourceData/Figure2cd/Bias-Spectroscopy16242.dat
- SourceData/Figure2cd/Bias-Spectroscopy16243.dat
- SourceData/Figure2cd/findDatFilesBetween.m
- SourceData/Figure2cd/loaddat.m
- SourceData/Figure2cd/V-Z_NegativeSide_Red.fig
- SourceData/Figure2cd/V-Z_PositiveSide_Blue.fig
- SourceData/Figure2cd/varargin2ops.m
- SourceData/Figure2cd/ZoffsetIV.m
- SourceData/Figure2cd/ZoffsetIV_findPeak.m
- SourceData/figure3a/
- SourceData/figure3a/AVG_Spectrum_20240202_232427_Spectrum_20240203_051431.mat
- SourceData/figure3a/dIdVexperiment.m
- SourceData/figure3a/excellentFit.fig
- SourceData/figure3a/excellentFit.tif
- SourceData/figure3a/pointSpec_dataset1.m
- SourceData/Figure3bcef/
- SourceData/Figure3bcef/brightTopo.tif
- SourceData/Figure3bcef/darkTopo.tif
- SourceData/Figure3bcef/figure3c/
- SourceData/Figure3bcef/figure3c/Grid Spectroscopy020.3ds
- SourceData/Figure3bcef/figure3f/
- SourceData/Figure3bcef/figure3f/Grid Spectroscopy017.3ds
- SourceData/figure3d/
- SourceData/figure3d/1MgO_AVG_Spectrum_20240512_134844_Spectrum_20240512_140250.mat
- SourceData/figure3d/2FePclobe_AVG_Spectrum_20240512_095237_Spectrum_20240512_114853.mat
- SourceData/figure3d/3FePcCenter_AVG_Spectrum_20240511_205637_Spectrum_20240511_225323.mat
- SourceData/figure3d/4Fe_AVG_Spectrum_20240512_005901_Spectrum_20240512_094943.mat
- SourceData/figure3d/AVG_Spectrum_20240511_205637_Spectrum_20240511_225323.png
- SourceData/figure3d/AVG_Spectrum_20240512_005901_Spectrum_20240512_094943.png
- SourceData/figure3d/AVG_Spectrum_20240512_095237_Spectrum_20240512_114853.png
- SourceData/figure3d/AVG_Spectrum_20240512_134844_Spectrum_20240512_140250.png
- SourceData/figure3d/eval_dIdV.m
- SourceData/figure3d/Fit_Dark_Fe.fig
- SourceData/figure4/
- SourceData/figure4/.DS_Store
- SourceData/figure4/50Hz_shift_ESR_484mT/
- SourceData/figure4/50Hz_shift_ESR_484mT/AVG_Spectrum20240417_171914_Spectrum20240417_173504.mat
- SourceData/figure4/50Hz_shift_ESR_484mT/AVG_Spectrum20240417_174315_Spectrum20240417_180010.mat
- SourceData/figure4/50Hz_shift_ESR_484mT/esr.fig
- SourceData/figure4/50Hz_shift_ESR_484mT/lorentzFit.m
- SourceData/figure4/50Hz_shift_ESR_484mT/Plot_freq_shift_dark_bright_484mT.m
- SourceData/figure4/ESR_resonance_OnOff_switch/
- SourceData/figure4/ESR_resonance_OnOff_switch/Freq_switch.m
- SourceData/figure4/ESR_resonance_OnOff_switch/Spectrum20240418_180241.mat
- SourceData/figure4/ESR_resonance_OnOff_switch/Spectrum20240418_180241.png
- SourceData/figure4/Thumbs.db
- SourceData/figure4/Topo_CoupledWithFePc/
- SourceData/figure4/Topo_CoupledWithFePc/Ag100_MgO_Fe_FePc1797.gwy
- SourceData/figure4/Topo_CoupledWithFePc/Ag100_MgO_Fe_FePc1797.sxm
- SourceData/figure4/Topo_CoupledWithFePc/Ag100_MgO_Fe_FePc2047.gwy
- SourceData/figure4/Topo_CoupledWithFePc/Ag100_MgO_Fe_FePc2047.png
- SourceData/figure4/Topo_CoupledWithFePc/Ag100_MgO_Fe_FePc2047.sxm
- SourceData/figure4/Topo_CoupledWithFePc/Ag100_MgO_Fe_FePc2049.gwy
- SourceData/figure4/Topo_CoupledWithFePc/Ag100_MgO_Fe_FePc2049.png
- SourceData/figure4/Topo_CoupledWithFePc/Ag100_MgO_Fe_FePc2049.sxm
- SourceData/figure4/Topo_CoupledWithFePc/Thumbs.db
