# Supplementary material for: An electrically controlled single-molecule spin switch
Source: Nat Commun. 2025 Sep 8;16:8242. doi: 10.1038/s41467-025-63574-0 (PMC12417546; doi:10.1038/s41467-025-63574-0)
Supplement: Supplementary file 3 — Source Data [file 41467_2025_63574_MOESM3_ESM.zip › SourceData/figure1bcd/Povray/options.txt]

;Commentsstillneedanumberbehind 0
ShowMessages 0
;AddTip 0
Tip_layers 10
Tip_r 0.52
Tip_g 0.52
Tip_b 0.52
AddSurface 1
;ShowBonds 1
AddBonds 1
;AddExcitation 0
BondLengthLimit 1.7
MoleculeToOrigin 1
ImageAspect 1.77777
PictureSize 0.35
;Element01rad 0.5
;Element01r 0
;Element12g 0
Camera_y 0
;Tip_sharp 1
