# Supplementary material for: An electrically controlled single-molecule spin switch
Source: Nat Commun. 2025 Sep 8;16:8242. doi: 10.1038/s41467-025-63574-0 (PMC12417546; doi:10.1038/s41467-025-63574-0)
Supplement: Supplementary file 3 — Source Data [file 41467_2025_63574_MOESM3_ESM.zip › SourceData/figure1bcd/Povray/Single atom.pov.bak]

#declare molecule_finish =
finish {
   ambient 0.600000
   diffuse 0.400000
   phong 0.600000
}

#declare tip_finish =
finish {
   ambient 0.5
   diffuse 0.4
   //specular 0.6
   phong 0.4
   //reflection 0.01  // Increase for more reflection
   //metallic
   
}
#declare lattice_parameter_tip = 2.000000;
#declare tip_vec_a = <lattice_parameter_tip,0,0>;
#declare tip_vec_b = <lattice_parameter_tip/2,lattice_parameter_tip/2*sqrt(3),0>;
#declare tip_vec_c = <lattice_parameter_tip/2,lattice_parameter_tip/sqrt(12),lattice_parameter_tip/3*sqrt(6)>;
#declare tip_layers = 1;
#declare tex_tip = texture { pigment { color rgb <163/256, 195/256, 214/256> } finish { tip_finish } }
#declare rad_tip = 1.050000;
#declare tip_x = 0.000000;
#declare tip_y = 0.000000;
#declare tip_z = 15.000000;
#declare tex_bond = texture { pigment { color rgb <163/256, 195/256, 214/256> } finish { molecule_finish } }
#declare rad_bond = 0.140000;

//Sizepict defines the size of the screen rendered as image, larger value=>smaller molecule
#declare sizepict = 0.50000;

//Aspect defines the side ratio for the rendered image: aspect=width/height in pixels
#declare aspect = 1.777770;

//radius factor for the molecule atoms
#declare molecule_atom_radius_factor = 1.500000;

//molecule atom positions:
//molecule was centered to (0,0,0) by script
#declare coord_0_C = < 4.839649, -4.015027, -0.014614>;
#declare coord_1_C = < 3.888548, -4.930827, 0.138286>;
#declare coord_2_C = < 2.613749, -4.566027, 0.197986>;
#declare coord_3_C = < 2.270149, -3.295227, 0.107186>;
#declare coord_4_C = < 3.240948, -2.359727, -0.048914>;
#declare coord_5_C = < 4.515848, -2.724426, -0.108614>;
#declare coord_6_C = < 2.592049, -1.147926, -0.112014>;
#declare coord_7_N = < 1.281448, -1.393927, 0.005986>;
#declare coord_8_C = < 1.092449, -2.694027, 0.138286>;
#declare coord_9_N = < -0.077251, -3.363526, 0.284586>;
#declare coord_10_C = < -1.337751, -3.253627, -0.420514>;
#declare coord_11_C = < -2.465952, -3.472127, 0.234886>;
#declare coord_12_C = < -3.042551, -4.588427, 0.675686>;
#declare coord_13_C = < -4.205651, -4.530026, 1.321386>;
#declare coord_14_C = < -4.792151, -3.355227, 1.526286>;
#declare coord_15_C = < -4.215252, -2.238927, 1.085486>;
#declare coord_16_C = < -3.052252, -2.297427, 0.439586>;
#declare coord_17_C = < -2.273451, -1.324127, -0.099314>;
#declare coord_18_N = < -1.441351, -1.393126, -0.304486>;
#declare coord_19_N = < -3.413252, -0.013527, 0.222586>;
#declare coord_20_C = < -2.759552, 1.129073, 0.070686>;
#declare coord_21_C = < -3.368852, 2.331073, 0.005586>;
#declare coord_22_C = < -4.653452, 2.675973, 0.067786>;
#declare coord_23_C = < -5.006752, 3.946873, -0.022314>;
#declare coord_24_C = < -4.065552, 4.882473, -0.176314>;
#declare coord_25_C = < -2.781252, 4.547273, -0.239314>;
#declare coord_26_C = < -2.437653, 3.266573, -0.147714>;
#declare coord_27_C = < -1.259851, 2.665473, -0.178814>;
#declare coord_28_N = < -1.458752, 1.355273, -0.044814>;
#declare coord_29_N = < -0.119652, 3.334873, -0.323014>;
#declare coord_30_C = < 1.058449, 2.664773, -0.347814>;
#declare coord_31_C = < 2.228548, 3.265273, -0.487914>;
#declare coord_32_C = < 2.536249, 4.545773, -0.627114>;
#declare coord_33_C = < 3.806349, 4.919773, -0.753814>;
#declare coord_34_C = < 4.769148, 3.993673, -0.739614>;
#declare coord_35_C = < 4.461548, 2.713073, -0.600414>;
#declare coord_36_C = < 3.211248, 2.329273, -0.474214>;
#declare coord_37_C = < 2.577648, 1.127673, -0.318514>;
#declare coord_38_N = < 1.264048, 1.354473, -0.243314>;
#declare coord_39_N = < 3.255648, -0.015326, -0.263714>;
#declare coord_40_F = < -3.299351-0.6, -3.285526-0.6, -0.6>;
#declare coord_41_F = < -0.02, 0.0, 0.0>;
#declare coord_42_F = < -100.541351, 0.389173, -1.8514>;
//#declare coord_42_F = < -10.541351, 0.389173, -0.78514>;
#declare coord_43_F = < 8.042048, 10.905073, -3.2>;
//#declare coord_43_F = < 11.042048, 2.905073, -0.78514> For rectangle frame;


//atom texture definitions:
#declare tex_C = texture { pigment { color rgb <140/256, 140/256, 140/256> } finish { molecule_finish } }
#declare tex_N = texture { pigment { color rgb <0.557000, 0.557000, 1.000000> } finish { molecule_finish } }
#declare tex_F = texture { pigment { color rgb <163/256, 195/256, 214/256> } finish { molecule_finish } }


//atom radius definitions:
#declare rad_C = 0.347000*molecule_atom_radius_factor;
#declare rad_N = 0.338000*molecule_atom_radius_factor;
#declare rad_F = 0.75*molecule_atom_radius_factor;
#declare rad_Au = 0.603000*molecule_atom_radius_factor;


//molecule construction:
#declare Molecule = union {
sphere { coord_0_C, rad_C texture { tex_C } }
sphere { coord_1_C, rad_C texture { tex_C } }
sphere { coord_2_C, rad_C texture { tex_C } }
sphere { coord_3_C, rad_C texture { tex_C } }
sphere { coord_4_C, rad_C texture { tex_C } }
sphere { coord_5_C, rad_C texture { tex_C } }
sphere { coord_6_C, rad_C texture { tex_C } }
sphere { coord_7_N, rad_N texture { tex_N } }
sphere { coord_8_C, rad_C texture { tex_C } }
sphere { coord_9_N, rad_N texture { tex_N } }
sphere { coord_10_C, rad_C texture { tex_C } }
sphere { coord_11_C, rad_C texture { tex_C } }
sphere { coord_12_C, rad_C texture { tex_C } }
sphere { coord_13_C, rad_C texture { tex_C } }
sphere { coord_14_C, rad_C texture { tex_C } }
sphere { coord_15_C, rad_C texture { tex_C } }
sphere { coord_16_C, rad_C texture { tex_C } }
sphere { coord_17_C, rad_C texture { tex_C } }
sphere { coord_18_N, rad_N texture { tex_N } }
sphere { coord_19_N, rad_N texture { tex_N } }
sphere { coord_20_C, rad_C texture { tex_C } }
sphere { coord_21_C, rad_C texture { tex_C } }
sphere { coord_22_C, rad_C texture { tex_C } }
sphere { coord_23_C, rad_C texture { tex_C } }
sphere { coord_24_C, rad_C texture { tex_C } }
sphere { coord_25_C, rad_C texture { tex_C } }
sphere { coord_26_C, rad_C texture { tex_C } }
sphere { coord_27_C, rad_C texture { tex_C } }
sphere { coord_28_N, rad_N texture { tex_N } }
sphere { coord_29_N, rad_N texture { tex_N } }
sphere { coord_30_C, rad_C texture { tex_C } }
sphere { coord_31_C, rad_C texture { tex_C } }
sphere { coord_32_C, rad_C texture { tex_C } }
sphere { coord_33_C, rad_C texture { tex_C } }
sphere { coord_34_C, rad_C texture { tex_C } }
sphere { coord_35_C, rad_C texture { tex_C } }
sphere { coord_36_C, rad_C texture { tex_C } }
sphere { coord_37_C, rad_C texture { tex_C } }
sphere { coord_38_N, rad_N texture { tex_N } }
sphere { coord_39_N, rad_N texture { tex_N } }
sphere { coord_40_F, rad_F texture { tex_F } }
sphere { coord_41_F, rad_F texture { tex_F } }
sphere { coord_42_F, rad_F texture { tex_F } }
sphere { coord_43_F, rad_F texture { tex_F } }
cylinder { coord_0_C - <0.554890*rad_bond,-0.576279*rad_bond,0>, coord_1_C - <0.554890*rad_bond,-0.576279*rad_bond,0> rad_bond*0.6 texture { tex_bond } }
cylinder { coord_0_C + <0.554890*rad_bond,-0.576279*rad_bond,0>, coord_1_C + <0.554890*rad_bond,-0.576279*rad_bond,0> rad_bond*0.6 texture { tex_bond } }
cylinder { coord_0_C, coord_5_C rad_bond texture { tex_bond } }
cylinder { coord_1_C, coord_2_C rad_bond texture { tex_bond } }
cylinder { coord_2_C - <-0.772269*rad_bond,-0.208806*rad_bond,0>, coord_3_C - <-0.772269*rad_bond,-0.208806*rad_bond,0> rad_bond*0.6 texture { tex_bond } }
cylinder { coord_2_C + <-0.772269*rad_bond,-0.208806*rad_bond,0>, coord_3_C + <-0.772269*rad_bond,-0.208806*rad_bond,0> rad_bond*0.6 texture { tex_bond } }
cylinder { coord_3_C, coord_4_C rad_bond texture { tex_bond } }
cylinder { coord_3_C, coord_8_C rad_bond texture { tex_bond } }
cylinder { coord_4_C - <0.220023*rad_bond,0.769149*rad_bond,0>, coord_5_C - <0.220023*rad_bond,0.769149*rad_bond,0> rad_bond*0.6 texture { tex_bond } }
cylinder { coord_4_C + <0.220023*rad_bond,0.769149*rad_bond,0>, coord_5_C + <0.220023*rad_bond,0.769149*rad_bond,0> rad_bond*0.6 texture { tex_bond } }
cylinder { coord_4_C, coord_6_C rad_bond texture { tex_bond } }
cylinder { coord_6_C - <0.147583*rad_bond,-0.786269*rad_bond,0>, coord_7_N - <0.147583*rad_bond,-0.786269*rad_bond,0> rad_bond*0.6 texture { tex_bond } }
cylinder { coord_6_C + <0.147583*rad_bond,-0.786269*rad_bond,0>, coord_7_N + <0.147583*rad_bond,-0.786269*rad_bond,0> rad_bond*0.6 texture { tex_bond } }
cylinder { coord_6_C, coord_39_N rad_bond texture { tex_bond } }
cylinder { coord_7_N, coord_8_C rad_bond texture { tex_bond } }
cylinder { coord_8_C - <0.397403*rad_bond,-0.694313*rad_bond,0>, coord_9_N - <0.397403*rad_bond,-0.694313*rad_bond,0> rad_bond*0.6 texture { tex_bond } }
cylinder { coord_8_C + <0.397403*rad_bond,-0.694313*rad_bond,0>, coord_9_N + <0.397403*rad_bond,-0.694313*rad_bond,0> rad_bond*0.6 texture { tex_bond } }
cylinder { coord_9_N, coord_10_C rad_bond texture { tex_bond } }
cylinder { coord_10_C, coord_11_C rad_bond texture { tex_bond } }
cylinder { coord_10_C - <-0.798763*rad_bond,-0.044478*rad_bond,0>, coord_18_N - <-0.798763*rad_bond,-0.044478*rad_bond,0> rad_bond*0.6 texture { tex_bond } }
cylinder { coord_10_C + <-0.798763*rad_bond,-0.044478*rad_bond,0>, coord_18_N + <-0.798763*rad_bond,-0.044478*rad_bond,0> rad_bond*0.6 texture { tex_bond } }
cylinder { coord_11_C - <0.710781*rad_bond,-0.367138*rad_bond,0>, coord_12_C - <0.710781*rad_bond,-0.367138*rad_bond,0> rad_bond*0.6 texture { tex_bond } }
cylinder { coord_11_C + <0.710781*rad_bond,-0.367138*rad_bond,0>, coord_12_C + <0.710781*rad_bond,-0.367138*rad_bond,0> rad_bond*0.6 texture { tex_bond } }
cylinder { coord_11_C, coord_16_C rad_bond texture { tex_bond } }
cylinder { coord_12_C, coord_13_C rad_bond texture { tex_bond } }
cylinder { coord_13_C - <-0.715761*rad_bond,-0.357332*rad_bond,0>, coord_14_C - <-0.715761*rad_bond,-0.357332*rad_bond,0> rad_bond*0.6 texture { tex_bond } }
cylinder { coord_13_C + <-0.715761*rad_bond,-0.357332*rad_bond,0>, coord_14_C + <-0.715761*rad_bond,-0.357332*rad_bond,0> rad_bond*0.6 texture { tex_bond } }
cylinder { coord_14_C, coord_15_C rad_bond texture { tex_bond } }
cylinder { coord_15_C - <0.040190*rad_bond,0.798990*rad_bond,0>, coord_16_C - <0.040190*rad_bond,0.798990*rad_bond,0> rad_bond*0.6 texture { tex_bond } }
cylinder { coord_15_C + <0.040190*rad_bond,0.798990*rad_bond,0>, coord_16_C + <0.040190*rad_bond,0.798990*rad_bond,0> rad_bond*0.6 texture { tex_bond } }
cylinder { coord_16_C, coord_17_C rad_bond texture { tex_bond } }
cylinder { coord_17_C, coord_18_N rad_bond texture { tex_bond } }
cylinder { coord_17_C - <-0.603651*rad_bond,-0.524982*rad_bond,0>, coord_19_N - <-0.603651*rad_bond,-0.524982*rad_bond,0> rad_bond*0.6 texture { tex_bond } }
cylinder { coord_17_C + <-0.603651*rad_bond,-0.524982*rad_bond,0>, coord_19_N + <-0.603651*rad_bond,-0.524982*rad_bond,0> rad_bond*0.6 texture { tex_bond } }
cylinder { coord_19_N, coord_20_C rad_bond texture { tex_bond } }
cylinder { coord_20_C - <-0.713560*rad_bond,-0.361707*rad_bond,0>, coord_21_C - <-0.713560*rad_bond,-0.361707*rad_bond,0> rad_bond*0.6 texture { tex_bond } }
cylinder { coord_20_C + <-0.713560*rad_bond,-0.361707*rad_bond,0>, coord_21_C + <-0.713560*rad_bond,-0.361707*rad_bond,0> rad_bond*0.6 texture { tex_bond } }
cylinder { coord_20_C, coord_28_N rad_bond texture { tex_bond } }
cylinder { coord_21_C, coord_22_C rad_bond texture { tex_bond } }
cylinder { coord_21_C, coord_26_C rad_bond texture { tex_bond } }
cylinder { coord_22_C - <-0.770772*rad_bond,-0.214268*rad_bond,0>, coord_23_C - <-0.770772*rad_bond,-0.214268*rad_bond,0> rad_bond*0.6 texture { tex_bond } }
cylinder { coord_22_C + <-0.770772*rad_bond,-0.214268*rad_bond,0>, coord_23_C + <-0.770772*rad_bond,-0.214268*rad_bond,0> rad_bond*0.6 texture { tex_bond } }
cylinder { coord_23_C, coord_24_C rad_bond texture { tex_bond } }
cylinder { coord_24_C - <0.202031*rad_bond,0.774069*rad_bond,0>, coord_25_C - <0.202031*rad_bond,0.774069*rad_bond,0> rad_bond*0.6 texture { tex_bond } }
cylinder { coord_24_C + <0.202031*rad_bond,0.774069*rad_bond,0>, coord_25_C + <0.202031*rad_bond,0.774069*rad_bond,0> rad_bond*0.6 texture { tex_bond } }
cylinder { coord_25_C, coord_26_C rad_bond texture { tex_bond } }
cylinder { coord_26_C - <0.363663*rad_bond,0.712565*rad_bond,0>, coord_27_C - <0.363663*rad_bond,0.712565*rad_bond,0> rad_bond*0.6 texture { tex_bond } }
cylinder { coord_26_C + <0.363663*rad_bond,0.712565*rad_bond,0>, coord_27_C + <0.363663*rad_bond,0.712565*rad_bond,0> rad_bond*0.6 texture { tex_bond } }
cylinder { coord_27_C, coord_28_N rad_bond texture { tex_bond } }
cylinder { coord_27_C, coord_29_N rad_bond texture { tex_bond } }
cylinder { coord_29_N - <0.395531*rad_bond,0.695382*rad_bond,0>, coord_30_C - <0.395531*rad_bond,0.695382*rad_bond,0> rad_bond*0.6 texture { tex_bond } }
cylinder { coord_29_N + <0.395531*rad_bond,0.695382*rad_bond,0>, coord_30_C + <0.395531*rad_bond,0.695382*rad_bond,0> rad_bond*0.6 texture { tex_bond } }
cylinder { coord_30_C, coord_31_C rad_bond texture { tex_bond } }
cylinder { coord_30_C, coord_38_N rad_bond texture { tex_bond } }
cylinder { coord_31_C - <-0.777857*rad_bond,0.186917*rad_bond,0>, coord_32_C - <-0.777857*rad_bond,0.186917*rad_bond,0> rad_bond*0.6 texture { tex_bond } }
cylinder { coord_31_C + <-0.777857*rad_bond,0.186917*rad_bond,0>, coord_32_C + <-0.777857*rad_bond,0.186917*rad_bond,0> rad_bond*0.6 texture { tex_bond } }
cylinder { coord_31_C, coord_36_C rad_bond texture { tex_bond } }
cylinder { coord_32_C, coord_33_C rad_bond texture { tex_bond } }
cylinder { coord_33_C - <0.554590*rad_bond,0.576567*rad_bond,0>, coord_34_C - <0.554590*rad_bond,0.576567*rad_bond,0> rad_bond*0.6 texture { tex_bond } }
cylinder { coord_33_C + <0.554590*rad_bond,0.576567*rad_bond,0>, coord_34_C + <0.554590*rad_bond,0.576567*rad_bond,0> rad_bond*0.6 texture { tex_bond } }
cylinder { coord_34_C, coord_35_C rad_bond texture { tex_bond } }
cylinder { coord_35_C - <0.234762*rad_bond,-0.764779*rad_bond,0>, coord_36_C - <0.234762*rad_bond,-0.764779*rad_bond,0> rad_bond*0.6 texture { tex_bond } }
cylinder { coord_35_C + <0.234762*rad_bond,-0.764779*rad_bond,0>, coord_36_C + <0.234762*rad_bond,-0.764779*rad_bond,0> rad_bond*0.6 texture { tex_bond } }
cylinder { coord_36_C, coord_37_C rad_bond texture { tex_bond } }
cylinder { coord_37_C - <-0.136110*rad_bond,-0.788336*rad_bond,0>, coord_38_N - <-0.136110*rad_bond,-0.788336*rad_bond,0> rad_bond*0.6 texture { tex_bond } }
cylinder { coord_37_C + <-0.136110*rad_bond,-0.788336*rad_bond,0>, coord_38_N + <-0.136110*rad_bond,-0.788336*rad_bond,0> rad_bond*0.6 texture { tex_bond } }
cylinder { coord_37_C, coord_39_N rad_bond texture { tex_bond } }
}


//tip construction:
#declare Tip = union {
#local cnt_a=0;
#while (cnt_a < tip_layers)
   #local cnt_b=0;
   #while (cnt_b <= cnt_a)
      #local cnt_c=0;
      #while (cnt_c <= cnt_b)
         #local cor=<tip_x, tip_y, tip_z> -(cnt_b-cnt_c)*tip_vec_a - cnt_c*tip_vec_b + cnt_a*tip_vec_c;
         sphere { cor, rad_tip texture { tex_tip } }
         #local cnt_c=cnt_c+1;
      #end
      #local cnt_b=cnt_b+1;
   #end
   #local cnt_a=cnt_a+1;
#end
}

object {
Molecule
no_shadow
}

object {
Tip
no_shadow
}

//Now surface
#declare surface_finish_1 =
finish {
   ambient 0.700000
   diffuse 0.600000
   phong 0.100000
}
#declare lattice_parameter_surface_a_1 = 3.3000;
#declare surface_vec_a_1 = <lattice_parameter_surface_a_1,0,0>;
#declare surface_vec_b_1 = <lattice_parameter_surface_a_1/2,lattice_parameter_surface_a_1/2,0>;
#declare surface_vec_c_1 = <lattice_parameter_surface_a_1/2,lattice_parameter_surface_a_1/2,lattice_parameter_surface_a_1/2>;
#declare tex_surf_1 = texture { pigment { color rgb <0.863000000, 0.9030000, 0.953000> } finish { surface_finish_1 } }
#declare rad_surf_1 = 1.050000;
#declare a_min_1 = -35.000000;
#declare a_max_1 = 35.000000;
#declare b_min_1 = -35.000000;
#declare b_max_1 = 35.000000;
#declare c_min_1 = -3.000000;
#declare c_max_1 = -3.000000;          

#declare surface_finish_2 =
finish {
   ambient 0.700000
   diffuse 0.600000
   phong 0.100000
}
#declare lattice_parameter_surface_a_2 = 3.3000;
#declare surface_vec_a_2 = <lattice_parameter_surface_a_2/2,0,0>;
#declare surface_vec_b_2 = <lattice_parameter_surface_a_2/2,lattice_parameter_surface_a_2/2,0>;
#declare surface_vec_c_2 = <lattice_parameter_surface_a_2/2,lattice_parameter_surface_a_2/2,lattice_parameter_surface_a_2/2>;
#declare tex_surf_2 = texture { pigment { color rgb <235/256, 223/256, 178/256> } finish { surface_finish_2 } }
#declare rad_surf_2 = 0.60000;
#declare a_min_2 = -35.000000;
#declare a_max_2 = 35.000000;
#declare b_min_2 = -35.000000;
#declare b_max_2 = 35.000000;
#declare c_min_2 = -3.000000;
#declare c_max_2 = -3.000000;

//Sizepict defines the size of the screen rendered as image, larger value=>smaller molecule
#declare sizepict = 0.350000;

//Aspect defines the side ratio for the rendered image: aspect=width/height in pixels
#declare aspect = 1.777770;

//radius factor for the molecule atoms
#declare molecule_atom_radius_factor = 1.500000;

//molecule atom positions:
//molecule was centered to (0,0,0) by script
#declare coord_0_F = < 200.000000, 0.000000, 0.000000>;


//atom texture definitions:
#declare tex_F = texture { pigment { color rgb <0.702000, 1.000000, 1.000000> } finish { molecule_finish } }


//atom radius definitions:
#declare rad_F = 0.324000*molecule_atom_radius_factor;


//molecule construction:
#declare Molecule = union {
sphere { coord_0_F, rad_F texture { tex_F } }
}


//surface construction Mg:
#declare Surface_1 = union {
#local cnt_a_1=a_min_1;
#while (cnt_a_1 <= a_max_1)
   #local cnt_b_1=b_min_1;
   #while (cnt_b_1 <= b_max_1)
      #local cnt_c_1=c_min_1;
      #while (cnt_c_1 <= c_max_1)
         sphere { cnt_a_1*surface_vec_a_1 + cnt_b_1*surface_vec_b_1 + cnt_c_1*surface_vec_c_1, rad_surf_1 texture { tex_surf_1 } }
         #local cnt_c_1=cnt_c_1+1;
      #end
      #local cnt_b_1=cnt_b_1+1;
   #end
   #local cnt_a_1=cnt_a_1+1;
#end
}                 
   
   
//surface construction O:   
#declare Surface_2 = union {
#local cnt_a_2=a_min_2;
#while (cnt_a_2 <= a_max_2)
   #local cnt_b_2=b_min_2;
   #while (cnt_b_2 <= b_max_2)
      #local cnt_c_2=c_min_2;
      #while (cnt_c_2 <= c_max_2)
         sphere { cnt_a_2*surface_vec_a_2 + cnt_b_2*surface_vec_b_2 + cnt_c_2*surface_vec_c_2, rad_surf_2 texture { tex_surf_2 } }
         #local cnt_c_2=cnt_c_2+1;
      #end
      #local cnt_b_2=cnt_b_2+1;
   #end
   #local cnt_a_2=cnt_a_2+1;
#end
}


object {
Surface_1 
no_shadow
}              

object {
Surface_2
no_shadow
}             


///////////draw spin arrows///////////	               
	               
	               
//arrow tip apex 

#declare arrow_tip =
finish {
   ambient 0.600000
   diffuse 0.400000
   phong 0.500000
}

#declare arrow_tip = union {
    
   cone {<0, 0, 0>, 0.6, <0, 0.8, 0>, 0.0}
    cylinder {-y,0,0.3}
    texture { pigment { color rgb <163/256, 195/256, 214/256> }} 
    scale <1,2.5,0.8> // size change, longer
    rotate <20,0,-80> // point in another direction (left)   
    translate <1, 0, 7>
    no_shadow  
    
    finish {
   ambient 0.600000
   diffuse 0.400000
   phong 0.500000
}
}      


object {
arrow_tip 
no_shadow
}            


//arrow FePc center

#declare
arrow_FePc_center =
finish {
   ambient 0.600000
   diffuse 0.400000
   phong 0.500000
}  

#declare arrow_FePc_center = union {
    cone {<0, 0, 0>, 0.6, <0, 0.8, 0>, 0.0}
    cylinder {-y,0,0.3}
    texture { pigment { color rgb <163/256, 195/256, 214/256> }}
    scale <0.6,2.2,0.1> // size change, longer
    rotate <-90,0,0> // point in another direction (left)   
    translate <0, 0, -1.4>
    no_shadow    
    
    finish {
   ambient 0.600000
   diffuse 0.400000
   phong 0.500000
}
}    

object {
arrow_FePc_center 
no_shadow
}   

	
//arrow Fe-FePc

union {
    cone {<0, 0, 0>, 0.6, <0, 0.8, 0>, 0.0}
    cylinder {-y,0,0.3}
    texture { pigment { color rgb <163/256, 195/256, 214/256> }}
    scale <1,2.2,0.3> // size change, longer
    rotate <90,0,0> // point in another direction (left)   
    translate < -3.299351-0.6, -3.285526-0.6, 0.9>
    no_shadow   
    
    finish {
   ambient 0.600000
   diffuse 0.400000
   phong 0.500000
}
}      

//arrow Fe left


union {
    cone {<0, 0, 0>, 0.6, <0, 0.8, 0>, 0.0}
    cylinder {-y,0,0.3}
    texture { pigment { color rgb <163/256, 195/256, 214/256> } }
    scale <1,2.2,0.3> // size change, longer
    rotate <90,0,0> // point in another direction (left)   
    //translate < -10.541351, 0.389173, 1.0> 
    translate < -100.541351, 0.389173, 1.0>
    no_shadow   
    
    finish {
   ambient 0.600000
   diffuse 0.400000
   phong 0.500000
}
}

//arrow Fe right
union {
    cone {<0, 0, 0>, 0.6, <0, 0.8, 0>, 0.0}
    cylinder {-y,0,0.3}
    texture { pigment { color rgb <163/256, 195/256, 214/256> } }
    scale <1,2.2,0.3> // size change, longer
    rotate <90,0,0> // point in another direction (left)   
    translate < 8.042048, 10.905073, -1.6>
    //translate < 11.042048, 2.905073, 1.0> For rectangle frame
    no_shadow   
    
    finish {
   ambient 0.600000
   diffuse 0.400000
   phong 0.500000
}
}


//light source:
light_source {
<80.000000, -40.000000, 20.000000>
color rgb <1.000000, 1.000000, 1.000000>
}

camera{
location <0.000000, -85.000000,40.000000>
up <sizepict, 0, 0>
right <0,sizepict,0> * aspect
look_at <0,0,0>
rotate <0,0,0>//rotation around x,y,z axis in deg
translate <0,0,0>//translation along x,y,z
}

background { color rgb <1.000000, 1.000000, 1.000000>}                 
