# Supplementary material for: An electrically controlled single-molecule spin switch
Source: Nat Commun. 2025 Sep 8;16:8242. doi: 10.1038/s41467-025-63574-0 (PMC12417546; doi:10.1038/s41467-025-63574-0)
Supplement: Supplementary file 3 — Source Data [file 41467_2025_63574_MOESM3_ESM.zip › SourceData/figure1bcd/Povray/SwitchyDimerNoTipNoSurfaceNoFe.pov]

#declare molecule_finish =
finish {
   ambient 0.600000
   diffuse 0.500000
   phong 0.3
   phong_size 20         
   specular 0.8
  
  
}


#declare tex_bond = texture { pigment { color rgb <210/256, 210/256, 210/256> } finish { molecule_finish } }
#declare rad_bond = 0.080000;

//Sizepict defines the size of the screen rendered as image, larger value=>smaller molecule
#declare sizepict = 0.30000;

//Aspect defines the side ratio for the rendered image: aspect=width/height in pixels
#declare aspect = 1.777770;

//radius factor for the molecule atoms
#declare molecule_atom_radius_factor = 1.500000;

//molecule atom positions:
//molecule was centered to (0,0,0) by script
#declare coord_0_C = < -2.803967, 1.144861, 0.000000>;
#declare coord_1_C = < -1.290066, 2.692461, 0.000000>;
#declare coord_2_C = < 1.031534, 2.692461, 0.000000>;
#declare coord_3_C = < 2.545435, 1.144861, 0.000000>;
#declare coord_4_C = < 2.545435, -1.143139, 0.000000>;
#declare coord_5_C = < 1.031534, -2.690939, 0.000000>;
#declare coord_6_C = < -1.290066, -2.690939, 0.000000>;
#declare coord_7_C = < -2.803967, -1.143139, 0.000000>;
#declare coord_8_N = < -1.491865, 1.380361, 0.000000>;
#declare coord_9_N = < 1.233334, 1.380361, 0.000000>;
#declare coord_10_N = < 1.233334, -1.378639, 0.000000>;
#declare coord_11_N = < -1.491865, -1.378639, 0.000000>;
#declare coord_12_C = < 3.184834, -2.354339, 0.000000>;
#declare coord_13_C = < 4.463234, -2.720939, 0.000000>;
#declare coord_14_C = < 2.209234, -3.296439, 0.000000>;
#declare coord_15_C = < 2.549833, -4.568739, 0.000000>;
#declare coord_16_C = < 3.828234, -4.935339, 0.000000>;
#declare coord_17_C = < 4.785034, -4.011439, 0.000000>;
#declare coord_18_C = < 2.209234, 3.298161, 0.000000>;
#declare coord_19_C = < 3.809334, 4.955461, 0.000000>;
#declare coord_20_C = < 2.530933, 4.588661, 0.000000>;
#declare coord_21_C = < 3.184834, 2.356061, 0.000000>;
#declare coord_22_C = < 4.444433, 2.741061, 0.000000>;
#declare coord_23_C = < 4.766134, 4.031461, 0.000000>;
#declare coord_24_C = < -2.467566, 3.298161, 0.000000>;
#declare coord_25_C = < -4.096466, 4.927161, 0.000000>;
#declare coord_26_C = < -5.036966, 3.986661, 0.000000>;
#declare coord_27_C = < -4.692566, 2.701961, 0.000000>;
#declare coord_28_C = < -3.409666, 2.356061, 0.000000>;
#declare coord_29_C = < -2.811766, 4.582861, 0.000000>;
#declare coord_30_C = < -3.409666, -2.354339, 0.000000>;
#declare coord_31_C = < -2.467566, -3.296439, 0.000000>;
#declare coord_32_C = < -4.694366, -2.698539, 0.000000>;
#declare coord_33_C = < -5.038566, -3.983339, 0.000000>;
#declare coord_34_C = < -4.098066, -4.923738, 0.000000>;
#declare coord_35_C = < -2.813465, -4.579539, 0.000000>;
#declare coord_36_N = < -0.146067, 3.365361, 0.000000>;
#declare coord_37_N = < 3.218534, 0.000861, 0.000000>;
#declare coord_38_N = < -0.146067, -3.363839, 0.000000>;
#declare coord_39_N = < -3.476866, 0.000861, 0.000000>;
#declare coord_40_H = < 5.419933, -1.797039, 0.000000>;
#declare coord_41_H = < 1.601133, -5.500839, 0.000000>;
#declare coord_42_H = < 4.149935, -6.225839, 0.000000>;
#declare coord_43_H = < 6.063534, -4.378039, 0.000000>;
#declare coord_44_H = < 4.131035, 6.246061, 0.000000>;
#declare coord_45_H = < 1.574135, 5.512461, 0.000000>;
#declare coord_46_H = < 5.409134, 1.825461, 0.000000>;
#declare coord_47_H = < 6.044634, 4.398061, 0.000000>;
#declare coord_48_H = < -4.440666, 6.211961, 0.000000>;
#declare coord_49_H = < -6.321666, 4.330761, 0.000000>;
#declare coord_50_H = < -5.633766, 1.762161, 0.000000>;
#declare coord_51_H = < -1.871265, 5.523261, 0.000000>;
#declare coord_52_H = < -5.634866, -1.758039, 0.000000>;
#declare coord_53_H = < -6.323266, -4.327639, 0.000000>;
#declare coord_54_H = < -4.442266, -6.208440, 0.000000>;
#declare coord_55_H = < -1.873766, -5.520639, 0.000000>;
#declare coord_56_F = < 100.0, -0.607437, 0.000000>;       
#declare coord_57_F = < 100.0, -0.007437, 0.000000>;


//atom texture definitions: (OLD grey blue color)
//#declare tex_C = texture { pigment { color rgb <140/256, 140/256, 140/256> } finish { molecule_finish } }
//#declare tex_N = texture { pigment { color rgb <0.557000, 0.557000, 1.000000> } finish { molecule_finish } }
//#declare tex_F = texture { pigment { color rgb <163/256, 195/256, 214/256> } finish { molecule_finish } } 
//#declare tex_H = texture { pigment { color rgb <1.000000, 1.000000, 1.000000> } finish { molecule_finish } }      

//atom texture definitions: (NEW for paper main text)
#declare tex_C = texture { pigment { color rgb <245/256, 158/256, 95/256> } finish { molecule_finish } }
#declare tex_N = texture { pigment { color rgb <91/256, 105/256, 174/256> } finish { molecule_finish } }
#declare tex_F = texture { pigment { color rgb <240/256, 88/256, 95/256> } finish { molecule_finish } } 
#declare tex_H = texture { pigment { color rgb <167/256, 169/256, 172/256> } finish { molecule_finish } }  


//atom radius definitions:
//#declare rad_C = 0.347000*molecule_atom_radius_factor;
//#declare rad_N = 0.338000*molecule_atom_radius_factor;
//#declare rad_F = 0.75*molecule_atom_radius_factor;
//#declare rad_Au = 0.603000*molecule_atom_radius_factor; 
//#declare rad_H = 0.225000*molecule_atom_radius_factor;     

#declare rad_C = 0.23000*molecule_atom_radius_factor;
#declare rad_N = 0.2300*molecule_atom_radius_factor;
#declare rad_F = 0.5*molecule_atom_radius_factor;
#declare rad_Au = 0.603000*molecule_atom_radius_factor; 
#declare rad_H = 0.11000*molecule_atom_radius_factor;


//molecule construction:
#declare Molecule = union {
sphere { coord_0_C, rad_C texture { tex_C } }
sphere { coord_1_C, rad_C texture { tex_C } }
sphere { coord_2_C, rad_C texture { tex_C } }
sphere { coord_3_C, rad_C texture { tex_C } }
sphere { coord_4_C, rad_C texture { tex_C } }
sphere { coord_5_C, rad_C texture { tex_C } }
sphere { coord_6_C, rad_C texture { tex_C } }
sphere { coord_7_C, rad_C texture { tex_C } }
sphere { coord_8_N, rad_N texture { tex_N } }
sphere { coord_9_N, rad_N texture { tex_N } }
sphere { coord_10_N, rad_N texture { tex_N } }
sphere { coord_11_N, rad_N texture { tex_N } }
sphere { coord_12_C, rad_C texture { tex_C } }
sphere { coord_13_C, rad_C texture { tex_C } }
sphere { coord_14_C, rad_C texture { tex_C } }
sphere { coord_15_C, rad_C texture { tex_C } }
sphere { coord_16_C, rad_C texture { tex_C } }
sphere { coord_17_C, rad_C texture { tex_C } }
sphere { coord_18_C, rad_C texture { tex_C } }
sphere { coord_19_C, rad_C texture { tex_C } }
sphere { coord_20_C, rad_C texture { tex_C } }
sphere { coord_21_C, rad_C texture { tex_C } }
sphere { coord_22_C, rad_C texture { tex_C } }
sphere { coord_23_C, rad_C texture { tex_C } }
sphere { coord_24_C, rad_C texture { tex_C } }
sphere { coord_25_C, rad_C texture { tex_C } }
sphere { coord_26_C, rad_C texture { tex_C } }
sphere { coord_27_C, rad_C texture { tex_C } }
sphere { coord_28_C, rad_C texture { tex_C } }
sphere { coord_29_C, rad_C texture { tex_C } }
sphere { coord_30_C, rad_C texture { tex_C } }
sphere { coord_31_C, rad_C texture { tex_C } }
sphere { coord_32_C, rad_C texture { tex_C } }
sphere { coord_33_C, rad_C texture { tex_C } }
sphere { coord_34_C, rad_C texture { tex_C } }
sphere { coord_35_C, rad_C texture { tex_C } }
sphere { coord_36_N, rad_N texture { tex_N } }
sphere { coord_37_N, rad_N texture { tex_N } }
sphere { coord_38_N, rad_N texture { tex_N } }
sphere { coord_39_N, rad_N texture { tex_N } }
sphere { coord_40_H, rad_H texture { tex_H } }
sphere { coord_41_H, rad_H texture { tex_H } }
sphere { coord_42_H, rad_H texture { tex_H } }
sphere { coord_43_H, rad_H texture { tex_H } }
sphere { coord_44_H, rad_H texture { tex_H } }
sphere { coord_45_H, rad_H texture { tex_H } }
sphere { coord_46_H, rad_H texture { tex_H } }
sphere { coord_47_H, rad_H texture { tex_H } }
sphere { coord_48_H, rad_H texture { tex_H } }
sphere { coord_49_H, rad_H texture { tex_H } }
sphere { coord_50_H, rad_H texture { tex_H } }
sphere { coord_51_H, rad_H texture { tex_H } }
sphere { coord_52_H, rad_H texture { tex_H } }
sphere { coord_53_H, rad_H texture { tex_H } }
sphere { coord_54_H, rad_H texture { tex_H } }
sphere { coord_55_H, rad_H texture { tex_H } }
sphere { coord_56_F, rad_F texture { tex_F } }
sphere { coord_57_F, rad_F texture { tex_F } }
cylinder { coord_0_C - <-0.141328*rad_bond,0.787417*rad_bond,0>, coord_8_N - <-0.141328*rad_bond,0.787417*rad_bond,0> rad_bond*0.6 texture { tex_bond } }
cylinder { coord_0_C + <-0.141328*rad_bond,0.787417*rad_bond,0>, coord_8_N + <-0.141328*rad_bond,0.787417*rad_bond,0> rad_bond*0.6 texture { tex_bond } }
cylinder { coord_0_C, coord_28_C rad_bond texture { tex_bond } }
cylinder { coord_0_C, coord_39_N rad_bond texture { tex_bond } }
cylinder { coord_1_C - <-0.405597*rad_bond,0.689558*rad_bond,0>, coord_36_N - <-0.405597*rad_bond,0.689558*rad_bond,0> rad_bond*0.6 texture { tex_bond } }
cylinder { coord_1_C + <-0.405597*rad_bond,0.689558*rad_bond,0>, coord_36_N + <-0.405597*rad_bond,0.689558*rad_bond,0> rad_bond*0.6 texture { tex_bond } }
cylinder { coord_1_C, coord_8_N rad_bond texture { tex_bond } }
cylinder { coord_1_C, coord_24_C rad_bond texture { tex_bond } }
cylinder { coord_2_C, coord_9_N rad_bond texture { tex_bond } }
cylinder { coord_2_C - <-0.365891*rad_bond,0.711424*rad_bond,0>, coord_18_C - <-0.365891*rad_bond,0.711424*rad_bond,0> rad_bond*0.6 texture { tex_bond } }
cylinder { coord_2_C + <-0.365891*rad_bond,0.711424*rad_bond,0>, coord_18_C + <-0.365891*rad_bond,0.711424*rad_bond,0> rad_bond*0.6 texture { tex_bond } }
cylinder { coord_2_C, coord_36_N rad_bond texture { tex_bond } }
cylinder { coord_3_C, coord_37_N rad_bond texture { tex_bond } }
cylinder { coord_3_C, coord_9_N rad_bond texture { tex_bond } }
cylinder { coord_3_C - <-0.707470*rad_bond,0.373478*rad_bond,0>, coord_21_C - <-0.707470*rad_bond,0.373478*rad_bond,0> rad_bond*0.6 texture { tex_bond } }
cylinder { coord_3_C + <-0.707470*rad_bond,0.373478*rad_bond,0>, coord_21_C + <-0.707470*rad_bond,0.373478*rad_bond,0> rad_bond*0.6 texture { tex_bond } }
cylinder { coord_4_C, coord_10_N rad_bond texture { tex_bond } }
cylinder { coord_4_C, coord_12_C rad_bond texture { tex_bond } }
cylinder { coord_4_C - <-0.689506*rad_bond,0.405687*rad_bond,0>, coord_37_N - <-0.689506*rad_bond,0.405687*rad_bond,0> rad_bond*0.6 texture { tex_bond } }
cylinder { coord_4_C + <-0.689506*rad_bond,0.405687*rad_bond,0>, coord_37_N + <-0.689506*rad_bond,0.405687*rad_bond,0> rad_bond*0.6 texture { tex_bond } }
cylinder { coord_5_C, coord_38_N rad_bond texture { tex_bond } }
cylinder { coord_5_C, coord_14_C rad_bond texture { tex_bond } }
cylinder { coord_5_C - <-0.790706*rad_bond,0.121592*rad_bond,0>, coord_10_N - <-0.790706*rad_bond,0.121592*rad_bond,0> rad_bond*0.6 texture { tex_bond } }
cylinder { coord_5_C + <-0.790706*rad_bond,0.121592*rad_bond,0>, coord_10_N + <-0.790706*rad_bond,0.121592*rad_bond,0> rad_bond*0.6 texture { tex_bond } }
cylinder { coord_6_C - <0.405597*rad_bond,0.689558*rad_bond,0>, coord_38_N - <0.405597*rad_bond,0.689558*rad_bond,0> rad_bond*0.6 texture { tex_bond } }
cylinder { coord_6_C + <0.405597*rad_bond,0.689558*rad_bond,0>, coord_38_N + <0.405597*rad_bond,0.689558*rad_bond,0> rad_bond*0.6 texture { tex_bond } }
cylinder { coord_6_C, coord_11_N rad_bond texture { tex_bond } }
cylinder { coord_6_C, coord_31_C rad_bond texture { tex_bond } }
cylinder { coord_7_C - <-0.689558*rad_bond,-0.405598*rad_bond,0>, coord_39_N - <-0.689558*rad_bond,-0.405598*rad_bond,0> rad_bond*0.6 texture { tex_bond } }
cylinder { coord_7_C + <-0.689558*rad_bond,-0.405598*rad_bond,0>, coord_39_N + <-0.689558*rad_bond,-0.405598*rad_bond,0> rad_bond*0.6 texture { tex_bond } }
cylinder { coord_7_C, coord_11_N rad_bond texture { tex_bond } }
cylinder { coord_7_C, coord_30_C rad_bond texture { tex_bond } }
cylinder { coord_12_C - <0.220524*rad_bond,0.769005*rad_bond,0>, coord_13_C - <0.220524*rad_bond,0.769005*rad_bond,0> rad_bond*0.6 texture { tex_bond } }
cylinder { coord_12_C + <0.220524*rad_bond,0.769005*rad_bond,0>, coord_13_C + <0.220524*rad_bond,0.769005*rad_bond,0> rad_bond*0.6 texture { tex_bond } }
cylinder { coord_12_C, coord_14_C rad_bond texture { tex_bond } }
cylinder { coord_13_C, coord_17_C rad_bond texture { tex_bond } }
cylinder { coord_14_C - <0.772788*rad_bond,0.206879*rad_bond,0>, coord_15_C - <0.772788*rad_bond,0.206879*rad_bond,0> rad_bond*0.6 texture { tex_bond } }
cylinder { coord_14_C + <0.772788*rad_bond,0.206879*rad_bond,0>, coord_15_C + <0.772788*rad_bond,0.206879*rad_bond,0> rad_bond*0.6 texture { tex_bond } }
cylinder { coord_15_C, coord_16_C rad_bond texture { tex_bond } }
cylinder { coord_16_C - <-0.555705*rad_bond,0.575493*rad_bond,0>, coord_17_C - <-0.555705*rad_bond,0.575493*rad_bond,0> rad_bond*0.6 texture { tex_bond } }
cylinder { coord_16_C + <-0.555705*rad_bond,0.575493*rad_bond,0>, coord_17_C + <-0.555705*rad_bond,0.575493*rad_bond,0> rad_bond*0.6 texture { tex_bond } }
cylinder { coord_18_C, coord_20_C rad_bond texture { tex_bond } }
cylinder { coord_18_C, coord_21_C rad_bond texture { tex_bond } }
cylinder { coord_19_C - <0.220635*rad_bond,-0.768974*rad_bond,0>, coord_20_C - <0.220635*rad_bond,-0.768974*rad_bond,0> rad_bond*0.6 texture { tex_bond } }
cylinder { coord_19_C + <0.220635*rad_bond,-0.768974*rad_bond,0>, coord_20_C + <0.220635*rad_bond,-0.768974*rad_bond,0> rad_bond*0.6 texture { tex_bond } }
cylinder { coord_19_C, coord_23_C rad_bond texture { tex_bond } }
cylinder { coord_21_C, coord_22_C rad_bond texture { tex_bond } }
cylinder { coord_22_C - <-0.776241*rad_bond,0.193518*rad_bond,0>, coord_23_C - <-0.776241*rad_bond,0.193518*rad_bond,0> rad_bond*0.6 texture { tex_bond } }
cylinder { coord_22_C + <-0.776241*rad_bond,0.193518*rad_bond,0>, coord_23_C + <-0.776241*rad_bond,0.193518*rad_bond,0> rad_bond*0.6 texture { tex_bond } }
cylinder { coord_24_C - <-0.772746*rad_bond,-0.207036*rad_bond,0>, coord_29_C - <-0.772746*rad_bond,-0.207036*rad_bond,0> rad_bond*0.6 texture { tex_bond } }
cylinder { coord_24_C + <-0.772746*rad_bond,-0.207036*rad_bond,0>, coord_29_C + <-0.772746*rad_bond,-0.207036*rad_bond,0> rad_bond*0.6 texture { tex_bond } }
cylinder { coord_24_C, coord_28_C rad_bond texture { tex_bond } }
cylinder { coord_25_C - <0.565686*rad_bond,-0.565685*rad_bond,0>, coord_26_C - <0.565686*rad_bond,-0.565685*rad_bond,0> rad_bond*0.6 texture { tex_bond } }
cylinder { coord_25_C + <0.565686*rad_bond,-0.565685*rad_bond,0>, coord_26_C + <0.565686*rad_bond,-0.565685*rad_bond,0> rad_bond*0.6 texture { tex_bond } }
cylinder { coord_25_C, coord_29_C rad_bond texture { tex_bond } }
cylinder { coord_26_C, coord_27_C rad_bond texture { tex_bond } }
cylinder { coord_27_C - <0.208262*rad_bond,0.772416*rad_bond,0>, coord_28_C - <0.208262*rad_bond,0.772416*rad_bond,0> rad_bond*0.6 texture { tex_bond } }
cylinder { coord_27_C + <0.208262*rad_bond,0.772416*rad_bond,0>, coord_28_C + <0.208262*rad_bond,0.772416*rad_bond,0> rad_bond*0.6 texture { tex_bond } }
cylinder { coord_30_C - <0.207036*rad_bond,-0.772746*rad_bond,0>, coord_32_C - <0.207036*rad_bond,-0.772746*rad_bond,0> rad_bond*0.6 texture { tex_bond } }
cylinder { coord_30_C + <0.207036*rad_bond,-0.772746*rad_bond,0>, coord_32_C + <0.207036*rad_bond,-0.772746*rad_bond,0> rad_bond*0.6 texture { tex_bond } }
cylinder { coord_30_C, coord_31_C rad_bond texture { tex_bond } }
cylinder { coord_31_C - <0.772425*rad_bond,-0.208231*rad_bond,0>, coord_35_C - <0.772425*rad_bond,-0.208231*rad_bond,0> rad_bond*0.6 texture { tex_bond } }
cylinder { coord_31_C + <0.772425*rad_bond,-0.208231*rad_bond,0>, coord_35_C + <0.772425*rad_bond,-0.208231*rad_bond,0> rad_bond*0.6 texture { tex_bond } }
cylinder { coord_32_C, coord_33_C rad_bond texture { tex_bond } }
cylinder { coord_33_C - <0.565655*rad_bond,0.565716*rad_bond,0>, coord_34_C - <0.565655*rad_bond,0.565716*rad_bond,0> rad_bond*0.6 texture { tex_bond } }
cylinder { coord_33_C + <0.565655*rad_bond,0.565716*rad_bond,0>, coord_34_C + <0.565655*rad_bond,0.565716*rad_bond,0> rad_bond*0.6 texture { tex_bond } }
cylinder { coord_34_C, coord_35_C rad_bond texture { tex_bond } }
cylinder { coord_40_H, coord_13_C rad_bond texture { tex_bond } }
cylinder { coord_41_H, coord_15_C rad_bond texture { tex_bond } }
cylinder { coord_42_H, coord_16_C rad_bond texture { tex_bond } }
cylinder { coord_43_H, coord_17_C rad_bond texture { tex_bond } }
cylinder { coord_44_H, coord_19_C rad_bond texture { tex_bond } }
cylinder { coord_45_H, coord_20_C rad_bond texture { tex_bond } }
cylinder { coord_46_H, coord_22_C rad_bond texture { tex_bond } }
cylinder { coord_47_H, coord_23_C rad_bond texture { tex_bond } }
cylinder { coord_48_H, coord_25_C rad_bond texture { tex_bond } }
cylinder { coord_49_H, coord_26_C rad_bond texture { tex_bond } }
cylinder { coord_50_H, coord_27_C rad_bond texture { tex_bond } }
cylinder { coord_51_H, coord_29_C rad_bond texture { tex_bond } }
cylinder { coord_52_H, coord_32_C rad_bond texture { tex_bond } }
cylinder { coord_53_H, coord_33_C rad_bond texture { tex_bond } }
cylinder { coord_54_H, coord_34_C rad_bond texture { tex_bond } }
cylinder { coord_55_H, coord_35_C rad_bond texture { tex_bond } }

translate <0,1.7,0>

}


object {
Molecule
no_shadow
}


//light source:
light_source {
<0.000000, -40.000000, 40.000000>
color rgb <1.000000, 1.000000, 1.000000>
}

camera{
location <0.000000, -40.000000,40.000000>
up <sizepict, 0, 0>
right <0,sizepict,0> * aspect
look_at <0,0,0>
rotate <0,0,0>//rotation around x,y,z axis in deg
translate <0,0,0>//translation along x,y,z             


}

background { color rgb <1.000000, 1.000000, 1.000000>}                 
