# Supplementary material for: An electrically controlled single-molecule spin switch
Source: Nat Commun. 2025 Sep 8;16:8242. doi: 10.1038/s41467-025-63574-0 (PMC12417546; doi:10.1038/s41467-025-63574-0)
Supplement: Supplementary file 3 — Source Data [file 41467_2025_63574_MOESM3_ESM.zip › SourceData/Figure2a/Bias-Spectroscopy16229.dat]

Experiment	bias spectroscopy	
Saved Date	26.07.2024 19:43:42	
User		
Date		
X (m)	28.4336E-9	
Y (m)	440.574E-9	
Z (m)	-79.7743E-9	
Z offset (m)	40E-12	
Settling time (s)	200E-3	
Integration time (s)	100E-3	
Z-Ctrl hold	TRUE	
Final Z (m)	N/A	
Start time	26.07.2024 19:42:41	
Filter type	None	
Order		
Cutoff frq		

[DATA]
Bias calc (V)	Current (A)	Input 2 (V)	Input 3 (V)	Bias (V)	Z (m)	Current [bwd] (A)	Input 2 [bwd] (V)	Input 3 [bwd] (V)	Bias [bwd] (V)	Z [bwd] (m)
-150.00001E-3	10.882366E-12	2.6411682E-3	409.76334E-6	-150.00001E-3	-79.734299E-9	10.648785E-12	1.1786041E-3	1.2576218E-3	-150.00001E-3	-79.734299E-9
-147.10000E-3	10.652862E-12	1.4279968E-3	-416.00494E-6	-147.10000E-3	-79.734299E-9	10.496925E-12	417.28822E-6	-816.48940E-6	-147.10000E-3	-79.734299E-9
-144.20001E-3	10.379200E-12	439.11513E-6	-1.5122261E-3	-144.20001E-3	-79.734299E-9	10.239260E-12	1.8784218E-3	-696.01135E-6	-144.20001E-3	-79.734299E-9
-141.30001E-3	10.303977E-12	947.99499E-6	-1.0133988E-3	-141.30001E-3	-79.734299E-9	10.088178E-12	1.4717293E-3	1.3183854E-3	-141.30001E-3	-79.734299E-9
-138.40000E-3	10.034742E-12	1.3388207E-3	2.2618668E-3	-138.40000E-3	-79.734299E-9	9.9050889E-12	1.5555184E-3	277.71454E-6	-138.40000E-3	-79.734299E-9
-135.50000E-3	9.8580926E-12	2.2737405E-3	-69.019319E-6	-135.50000E-3	-79.734299E-9	4.8718560E-12	854.48759E-6	1.3481316E-3	-135.50000E-3	-79.734299E-9
-132.60001E-3	9.6666607E-12	544.40688E-6	-492.90311E-6	-132.60001E-3	-79.734299E-9	3.2154106E-12	2.8339555E-3	561.47616E-6	-132.60001E-3	-79.734299E-9
-129.70001E-3	9.4323863E-12	1.8992600E-3	277.48794E-6	-129.70001E-3	-79.734299E-9	3.1160027E-12	-791.41848E-6	-779.39074E-6	-129.70001E-3	-79.734299E-9
-126.80000E-3	9.2290463E-12	868.69200E-6	377.62450E-6	-126.80000E-3	-79.734299E-9	3.0471153E-12	1.9641137E-3	387.54730E-6	-126.80000E-3	-79.734299E-9
-123.90000E-3	8.9591633E-12	-104.40216E-6	365.82947E-6	-123.90000E-3	-79.734299E-9	2.8990517E-12	1.1497955E-3	130.12390E-6	-123.90000E-3	-79.734299E-9
-121.00001E-3	8.7533661E-12	901.95617E-6	485.61097E-6	-121.00001E-3	-79.734299E-9	2.8301454E-12	743.77138E-6	247.70355E-6	-121.00001E-3	-79.734299E-9
-118.10000E-3	8.6079130E-12	561.45171E-6	1.5651695E-3	-118.10000E-3	-79.734299E-9	2.7320175E-12	2.0224487E-3	1.5601296E-3	-118.10000E-3	-79.734299E-9
-115.20001E-3	8.4048567E-12	933.39005E-6	977.02642E-6	-115.20001E-3	-79.734299E-9	2.6076500E-12	2.3560899E-3	-264.40353E-6	-115.20001E-3	-79.734299E-9
-112.30001E-3	8.1773659E-12	1.1274872E-3	209.97772E-6	-112.30001E-3	-79.734299E-9	2.5872811E-12	1.2958290E-3	-593.37082E-6	-112.30001E-3	-79.734299E-9
-109.40000E-3	7.9792431E-12	-267.24092E-6	823.04078E-6	-109.40000E-3	-79.734299E-9	2.4662568E-12	1.0654457E-3	485.63385E-6	-109.40000E-3	-79.734299E-9
-106.50000E-3	7.7904254E-12	1.6924652E-3	-272.86529E-6	-106.50001E-3	-79.734299E-9	2.3379913E-12	1.8180603E-3	887.15897E-6	-106.50001E-3	-79.734299E-9
-103.60000E-3	7.5945699E-12	907.16861E-6	-1.2249077E-3	-103.60000E-3	-79.734299E-9	2.2603683E-12	2.4572341E-3	-450.83009E-6	-103.60000E-3	-79.734299E-9
-100.70001E-3	7.3413775E-12	-1.6448776E-3	1.7097206E-3	-100.70001E-3	-79.734299E-9	2.1958329E-12	-96.056363E-6	-400.09612E-6	-100.70001E-3	-79.734299E-9
-97.800002E-3	7.1681732E-12	2.3766975E-3	-515.27785E-6	-97.800002E-3	-79.734299E-9	2.0870363E-12	788.01881E-6	605.67248E-6	-97.800002E-3	-79.734299E-9
-94.899997E-3	6.9998378E-12	1.5797394E-3	191.38107E-6	-94.900005E-3	-79.734299E-9	2.0087556E-12	2.4415939E-3	-230.47715E-6	-94.900005E-3	-79.734299E-9
-92.000000E-3	6.7633616E-12	1.0185295E-3	-708.43886E-6	-92.000008E-3	-79.734299E-9	1.9518495E-12	349.42551E-6	578.61861E-6	-92.000008E-3	-79.734299E-9
-89.100003E-3	6.5315375E-12	1.4901696E-3	-1.4237930E-3	-89.100003E-3	-79.734299E-9	1.8548143E-12	2.2442061E-3	207.96662E-6	-89.100003E-3	-79.734299E-9
-86.199999E-3	6.3750940E-12	958.15049E-6	1.3081062E-3	-86.200006E-3	-79.734299E-9	1.7866853E-12	1.8065941E-3	-100.39596E-6	-86.200006E-3	-79.734299E-9
-83.300002E-3	6.1428878E-12	2.4704528E-3	-860.72314E-6	-83.300002E-3	-79.734299E-9	1.7175950E-12	2.0489716E-3	430.71518E-6	-83.300002E-3	-79.734299E-9
-80.400005E-3	5.9106110E-12	1.8260551E-3	-540.31145E-6	-80.400005E-3	-79.734299E-9	1.6275888E-12	-119.35119E-6	781.54524E-6	-80.400005E-3	-79.734299E-9
-77.500001E-3	5.7138383E-12	1.8980522E-3	-1.4679558E-3	-77.500001E-3	-79.734299E-9	1.5632928E-12	1.7519448E-3	1.9176705E-3	-77.500008E-3	-79.734299E-9
-74.600004E-3	5.4889548E-12	2.2591881E-3	-1.4685005E-3	-74.600004E-3	-79.734299E-9	1.4922616E-12	1.5066253E-3	-1.1696358E-3	-74.600004E-3	-79.734299E-9
-71.699999E-3	5.2945443E-12	2.9396187E-3	1.4882386E-3	-71.700007E-3	-79.734299E-9	1.3936838E-12	2.9075881E-3	430.12848E-6	-71.700007E-3	-79.734299E-9
-68.800002E-3	5.0771856E-12	818.18545E-6	-221.91391E-6	-68.800002E-3	-79.734299E-9	1.3498330E-12	596.31426E-6	613.33389E-6	-68.800002E-3	-79.734299E-9
-65.899998E-3	4.8575189E-12	1.2343231E-3	-147.81189E-6	-65.900005E-3	-79.734299E-9	1.2523256E-12	1.8583901E-3	-1.0287880E-3	-65.900005E-3	-79.734299E-9
-63.000001E-3	4.6371622E-12	1.8900245E-3	-42.871096E-6	-63.000001E-3	-79.734299E-9	1.2031999E-12	3.4836731E-3	-864.97958E-6	-63.000001E-3	-79.734299E-9
-60.099997E-3	4.4424148E-12	1.5420151E-3	-388.54827E-6	-60.100004E-3	-79.734299E-9	1.1475846E-12	274.75282E-6	379.86221E-6	-60.100004E-3	-79.734299E-9
-57.200000E-3	4.1996849E-12	1.6137520E-3	-411.76070E-6	-57.200003E-3	-79.734299E-9	1.0800241E-12	1.5435097E-3	-1.2832474E-3	-57.200003E-3	-79.734299E-9
-54.300003E-3	3.9982843E-12	1.7223663E-3	-1.6819863E-3	-54.300003E-3	-79.734299E-9	1.0105744E-12	1.3615570E-3	-35.157012E-6	-54.300003E-3	-79.734299E-9
-51.399998E-3	3.7843886E-12	184.82209E-6	-404.15267E-6	-51.400002E-3	-79.734299E-9	928.25107E-15	133.59910E-6	-1.3912056E-3	-51.400002E-3	-79.734299E-9
-48.500001E-3	3.5683830E-12	1.6344292E-3	-163.64212E-6	-48.500005E-3	-79.734299E-9	891.27745E-15	2.0774163E-3	51.426698E-6	-48.500005E-3	-79.734299E-9
-45.599997E-3	3.3255586E-12	1.0414115E-3	1.2028916E-3	-45.600004E-3	-79.734299E-9	836.79287E-15	1.0510666E-3	270.99840E-6	-45.600004E-3	-79.734299E-9
-42.700000E-3	3.1050659E-12	1.5579666E-3	1.0226227E-3	-42.700004E-3	-79.734299E-9	777.53846E-15	1.0635399E-3	599.06999E-6	-42.700004E-3	-79.734299E-9
-39.799996E-3	2.9060205E-12	1.8264480E-3	-145.86411E-6	-39.800003E-3	-79.734299E-9	732.62571E-15	1.7564171E-3	1.0963813E-3	-39.800003E-3	-79.734299E-9
-36.899999E-3	2.6520303E-12	526.03381E-6	-361.86218E-6	-36.900003E-3	-79.734299E-9	663.32568E-15	1.2225570E-3	452.97013E-6	-36.900003E-3	-79.734299E-9
-33.999994E-3	2.4202508E-12	1.6051140E-3	-294.43740E-6	-34.000002E-3	-79.734299E-9	601.46349E-15	-137.71743E-6	1.1329323E-3	-34.000002E-3	-79.734299E-9
-31.099997E-3	2.2223428E-12	673.74494E-6	-823.62897E-6	-31.100003E-3	-79.734299E-9	543.27408E-15	945.42920E-6	-1.4621567E-3	-31.100003E-3	-79.734299E-9
-28.200001E-3	2.0036340E-12	507.31888E-6	110.94055E-6	-28.200002E-3	-79.734299E-9	504.02163E-15	1.7486458E-3	-602.11413E-6	-28.200002E-3	-79.734299E-9
-25.299996E-3	1.8103791E-12	2.3173287E-3	-816.73812E-6	-25.300004E-3	-79.734299E-9	439.14888E-15	840.52811E-6	212.39395E-6	-25.300004E-3	-79.734299E-9
-22.399992E-3	1.5821085E-12	1.9189370E-3	-554.39072E-6	-22.400003E-3	-79.734299E-9	405.35525E-15	2.1599748E-3	674.02574E-6	-22.400003E-3	-79.734299E-9
-19.500002E-3	1.3693338E-12	1.2174805E-3	-596.03044E-6	-19.500002E-3	-79.734299E-9	358.55043E-15	648.30325E-6	856.58953E-6	-19.500002E-3	-79.734299E-9
-16.599998E-3	1.1491273E-12	-480.25817E-6	-1.5576737E-3	-16.600003E-3	-79.734299E-9	305.37202E-15	2.0155481E-3	1.1391640E-3	-16.600003E-3	-79.734299E-9
-13.699993E-3	950.75998E-15	1.7482834E-3	-1.2385170E-3	-13.700003E-3	-79.734299E-9	255.50097E-15	1.2380112E-3	817.16612E-6	-13.700003E-3	-79.734299E-9
-10.800004E-3	734.72836E-15	1.4465782E-3	-32.796477E-6	-10.800003E-3	-79.734299E-9	237.78093E-15	777.58409E-6	-1.4142937E-3	-10.800003E-3	-79.734299E-9
-7.8999996E-3	503.37235E-15	726.60978E-6	-652.58407E-6	-7.9000024E-3	-79.734299E-9	150.64027E-15	-1.4114464E-3	-91.455076E-6	-7.9000024E-3	-79.734299E-9
-4.9999952E-3	329.04145E-15	1.0136665E-3	-679.79662E-6	-5.0000027E-3	-79.734299E-9	107.89813E-15	-761.66994E-6	657.44552E-6	-5.0000027E-3	-79.734299E-9
-2.0999908E-3	155.57956E-15	1.8202950E-3	316.76178E-6	-2.1000027E-3	-79.734299E-9	106.78576E-15	1.3441147E-3	146.48425E-9	-2.1000027E-3	-79.734299E-9
799.99864E-6	-14.718449E-15	1.0802506E-3	1.4501618E-3	799.99748E-6	-79.734299E-9	39.230521E-15	1.4565209E-3	90.188601E-6	799.99748E-6	-79.734299E-9
3.7000030E-3	-169.78893E-15	949.87795E-6	-414.98186E-6	3.6999974E-3	-79.734299E-9	-28.224766E-15	2.3917831E-3	-488.13934E-6	3.6999974E-3	-79.734299E-9
6.6000074E-3	-355.31598E-15	746.10364E-6	-1.1549653E-3	6.5999976E-3	-79.734299E-9	-59.747888E-15	1.5935494E-3	-489.72626E-6	6.5999976E-3	-79.734299E-9
9.5000118E-3	-556.31465E-15	1.7073532E-3	-53.058622E-6	9.4999978E-3	-79.734299E-9	-121.38425E-15	1.6177215E-3	-519.09639E-6	9.4999978E-3	-79.734299E-9
12.400001E-3	-803.34453E-15	1.7064591E-3	873.02626E-6	12.399998E-3	-79.734299E-9	-161.79868E-15	1.0975502E-3	-728.78570E-6	12.399998E-3	-79.734299E-9
15.300006E-3	-1.0413771E-12	895.85496E-6	224.50257E-6	15.299998E-3	-79.734299E-9	-188.71212E-15	1.1278847E-3	-1.2969284E-3	15.299998E-3	-79.734299E-9
18.200010E-3	-1.2717680E-12	2.9159088E-3	-518.11675E-6	18.199997E-3	-79.734299E-9	-241.72344E-15	885.14783E-6	-1.8925079E-3	18.199997E-3	-79.734299E-9
21.100000E-3	-1.5278448E-12	278.21350E-6	653.51790E-6	21.099998E-3	-79.734299E-9	-282.01581E-15	1.5802055E-3	-423.47336E-6	21.099998E-3	-79.734299E-9
24.000004E-3	-1.7431615E-12	1.4739876E-3	-802.27735E-6	23.999998E-3	-79.734299E-9	-331.81972E-15	108.84247E-6	156.10809E-6	23.999998E-3	-79.734299E-9
26.900008E-3	-1.9911169E-12	2.9754585E-3	-1.1468719E-3	26.899997E-3	-79.734299E-9	-394.07328E-15	1.2011284E-3	-917.58039E-6	26.899997E-3	-79.734299E-9
29.800013E-3	-2.2410420E-12	-533.36256E-6	-359.14613E-6	29.799998E-3	-79.734299E-9	-434.96150E-15	3.0801673E-3	-333.68912E-6	29.799998E-3	-79.734299E-9
32.700002E-3	-2.5130544E-12	-6.8580630E-6	-923.74953E-6	32.699998E-3	-79.734299E-9	-463.24289E-15	818.04884E-6	-1.7338989E-3	32.699998E-3	-79.734299E-9
35.600007E-3	-2.7583105E-12	-271.53245E-6	-707.30055E-6	35.599999E-3	-79.734299E-9	-517.31319E-15	1.5360420E-3	1.6903244E-3	35.599999E-3	-79.734299E-9
38.500011E-3	-3.0298498E-12	2.7678132E-3	-112.35046E-6	38.500000E-3	-79.734299E-9	-585.51157E-15	3.3517692E-3	-824.04021E-6	38.500000E-3	-79.734299E-9
41.400000E-3	-3.2875981E-12	1.7130768E-3	2.4262238E-3	41.399997E-3	-79.734299E-9	-592.81827E-15	526.92031E-6	885.09673E-6	41.399997E-3	-79.734299E-9
44.300005E-3	-3.5853482E-12	563.90994E-6	-1.3897491E-3	44.299997E-3	-79.734299E-9	-673.81723E-15	2.2015418E-3	-176.66320E-6	44.299997E-3	-79.734299E-9
47.200009E-3	-3.8829365E-12	1.8354072E-3	-1.2431801E-3	47.199998E-3	-79.734299E-9	-723.05199E-15	-344.36036E-6	151.18789E-6	47.199998E-3	-79.734299E-9
50.100014E-3	-4.1210143E-12	1.9010566E-3	383.31831E-6	50.099999E-3	-79.734299E-9	-756.10026E-15	591.13692E-6	961.48532E-6	50.099999E-3	-79.734299E-9
53.000003E-3	-4.4331526E-12	1.2402931E-3	788.06916E-6	52.999999E-3	-79.734299E-9	-788.99972E-15	1.7561661E-3	-153.41645E-6	52.999999E-3	-79.734299E-9
55.900007E-3	-4.7165683E-12	1.2277969E-3	332.21816E-6	55.900000E-3	-79.734299E-9	-848.02304E-15	1.8285088E-3	1.1582169E-3	55.900000E-3	-79.734299E-9
58.800012E-3	-5.0128573E-12	850.26934E-6	-593.89265E-6	58.799997E-3	-79.734299E-9	-885.59471E-15	1.0004318E-3	-77.768709E-6	58.799997E-3	-79.734299E-9
61.700001E-3	-5.3095900E-12	551.86235E-6	1.0145096E-3	61.699998E-3	-79.734299E-9	-915.39818E-15	2.5287163E-3	-1.4585534E-3	61.699998E-3	-79.734299E-9
64.600006E-3	-5.6207972E-12	2.0388900E-3	-260.72541E-6	64.599998E-3	-79.734299E-9	-975.02952E-15	1.3657784E-3	-1.3530320E-3	64.599998E-3	-79.734299E-9
67.500010E-3	-5.9481868E-12	28.691864E-6	-479.01689E-6	67.500003E-3	-79.734299E-9	-1.0208799E-12	1.1613411E-3	-2.0861740E-3	67.499995E-3	-79.734299E-9
70.400015E-3	-6.2277592E-12	2.1859633E-3	173.72819E-6	70.400000E-3	-79.734299E-9	-1.0722539E-12	-394.20623E-6	-462.36953E-6	70.400000E-3	-79.734299E-9
73.300004E-3	-6.5455631E-12	1.2734429E-3	-1.5464958E-3	73.299997E-3	-79.734299E-9	-1.1224523E-12	1.4424560E-3	-1.6102082E-3	73.299997E-3	-79.734299E-9
76.200008E-3	-6.8469653E-12	281.02341E-6	1.3542656E-3	76.200001E-3	-79.734299E-9	-1.1665594E-12	1.9934531E-3	-67.687222E-6	76.200001E-3	-79.734299E-9
79.100013E-3	-7.1425548E-12	586.27169E-6	1.6132348E-3	79.099998E-3	-79.734299E-9	-1.2397779E-12	978.72084E-6	1.2161460E-3	79.099998E-3	-79.734299E-9
82.000017E-3	-7.4369079E-12	-783.68606E-6	390.69442E-6	82.000002E-3	-79.734299E-9	-1.2929037E-12	2.1094354E-3	-569.16196E-6	82.000002E-3	-79.734299E-9
84.900007E-3	-7.7312445E-12	2.9559836E-3	-844.79601E-6	84.899999E-3	-79.734299E-9	-1.3241278E-12	1.5528748E-3	-1.0439606E-3	84.899999E-3	-79.734299E-9
87.800011E-3	-7.9492836E-12	396.18911E-6	-774.81614E-6	87.799996E-3	-79.734299E-9	-1.3642332E-12	3.2613021E-3	-197.43653E-6	87.799996E-3	-79.734299E-9
90.700015E-3	-8.3210600E-12	2.1735001E-3	-1.4321289E-3	90.700001E-3	-79.734299E-9	-1.4653508E-12	-8.2908628E-6	-855.87386E-6	90.700001E-3	-79.734299E-9
93.600005E-3	-8.5631693E-12	1.4231255E-3	292.50793E-6	93.599997E-3	-79.734299E-9	-1.5002324E-12	52.756499E-6	-823.02932E-6	93.599997E-3	-79.734299E-9
96.500009E-3	-8.8299680E-12	3.6189628E-3	-103.51258E-6	96.500002E-3	-79.734299E-9	-1.5109220E-12	2.4216743E-3	537.78460E-6	96.500002E-3	-79.734299E-9
99.400014E-3	-9.1653135E-12	2.3584045E-3	1.0390342E-3	99.399999E-3	-79.734299E-9	-1.5886350E-12	2.5329567E-3	-1.9909593E-3	99.399999E-3	-79.734299E-9
102.30002E-3	-9.4562006E-12	-89.295958E-6	-318.74236E-6	102.30000E-3	-79.734299E-9	-1.6266996E-12	966.93571E-6	-776.33286E-6	102.30000E-3	-79.734299E-9
105.20002E-3	-9.7559183E-12	2.4432610E-3	1.5814179E-3	105.20000E-3	-79.734299E-9	-1.6769377E-12	874.88635E-6	-1.4215233E-3	105.20000E-3	-79.734299E-9
108.10000E-3	-10.095373E-12	674.63529E-6	-15.554810E-6	108.10000E-3	-79.734299E-9	-1.7417692E-12	1.5384948E-3	548.47565E-6	108.10000E-3	-79.734299E-9
111.00000E-3	-10.673522E-12	-1.0914345E-3	-894.41834E-6	111.00000E-3	-79.734299E-9	-1.8020979E-12	1.6920021E-3	2.5124892E-3	111.00000E-3	-79.734299E-9
113.90001E-3	-11.583528E-12	2.3483909E-3	1.0404342E-3	113.90000E-3	-79.734299E-9	-1.8184767E-12	367.74902E-6	-1.4400315E-3	113.90000E-3	-79.734299E-9
116.80001E-3	-13.313640E-12	-744.76702E-6	1.6002548E-3	116.80000E-3	-79.734299E-9	-1.8840940E-12	1.1795784E-3	-1.2458999E-3	116.80000E-3	-79.734299E-9
119.70001E-3	-11.471254E-12	2.1336686E-3	-958.00246E-6	119.70000E-3	-79.734299E-9	-1.9358571E-12	221.93984E-6	-803.21962E-6	119.70000E-3	-79.734299E-9
122.60002E-3	-5.9366717E-12	-404.35715E-6	217.91153E-6	122.60000E-3	-79.734299E-9	-1.9649031E-12	1.6251130E-3	454.54560E-6	122.60000E-3	-79.734299E-9
125.50002E-3	-2.0141577E-12	474.29581E-6	649.56286E-6	125.49999E-3	-79.734299E-9	-2.0193098E-12	1.6478607E-3	-9.4642637E-6	125.49999E-3	-79.734299E-9
128.40000E-3	-2.0579458E-12	2.1810981E-3	709.07897E-6	128.40000E-3	-79.734299E-9	-2.0773847E-12	315.66163E-6	196.72394E-6	128.40000E-3	-79.734299E-9
131.30000E-3	-2.1124602E-12	-327.29874E-6	-657.71712E-6	131.30000E-3	-79.734299E-9	-2.0924582E-12	1.1821319E-3	-49.140930E-6	131.30000E-3	-79.734299E-9
134.20001E-3	-2.1800489E-12	1.1835549E-3	-1.9559402E-3	134.20001E-3	-79.734299E-9	-2.1412648E-12	1.0655968E-3	428.98636E-6	134.20001E-3	-79.734299E-9
137.10001E-3	-2.1927115E-12	1.7457672E-3	-467.30271E-6	137.10000E-3	-79.734299E-9	-2.2186543E-12	2.5904274E-3	-89.994050E-6	137.10000E-3	-79.734299E-9
140.00002E-3	-2.2367993E-12	2.2682839E-3	963.41246E-6	140.00000E-3	-79.734299E-9	-2.2247503E-12	137.69684E-6	-1.2424736E-3	140.00000E-3	-79.734299E-9
