# Supplementary material for: An electrically controlled single-molecule spin switch
Source: Nat Commun. 2025 Sep 8;16:8242. doi: 10.1038/s41467-025-63574-0 (PMC12417546; doi:10.1038/s41467-025-63574-0)
Supplement: Supplementary file 3 — Source Data [file 41467_2025_63574_MOESM3_ESM.zip › SourceData/Figure2a/plotIV.m]

clear all
close all
clc


fn = '\Bias-Spectroscopy16229.dat'
[header, data, channels] = loaddat(fn)
%%
Bias_idx = (cellfun(@(x) strcmp(x, 'Bias calc (V)'),channels));

Ifwd_idx = (cellfun(@(x) strcmp(x, 'Current (A)'),channels));
Ibwd_idx = (cellfun(@(x) strcmp(x, 'Current [bwd] (A)'),channels));
Bias = data(:,Bias_idx)*1e3;
Ifwd = data(:,Ifwd_idx)*1e12;
Ibwd = data(:,Ibwd_idx)*1e12;
figure(11); hold on
h(1) = plot(Bias, Ifwd, 'k-', 'linewidth',2,'Displayname','forward');
h(2) = plot(Bias, Ibwd, 'k-', 'linewidth',2,'Displayname','backward');
legend(h)
xlabel('Bias (mV)');
ylabel('Current (pA)');
set(gca,'FontSize',15,'FontWeight','Bold');
set(gcf,'Position',[20 20 800 300])
xlim([-160 160])
ylim([-15 15])
box on
