# Supplementary material for: An electrically controlled single-molecule spin switch
Source: Nat Commun. 2025 Sep 8;16:8242. doi: 10.1038/s41467-025-63574-0 (PMC12417546; doi:10.1038/s41467-025-63574-0)
Supplement: Supplementary file 3 — Source Data [file 41467_2025_63574_MOESM3_ESM.zip › SourceData/Figure2cd/Bias-Spectroscopy16231.dat]

Experiment	bias spectroscopy	
Saved Date	26.07.2024 19:46:43	
User		
Date		
X (m)	28.4346E-9	
Y (m)	440.574E-9	
Z (m)	-79.7746E-9	
Z offset (m)	80E-12	
Settling time (s)	200E-3	
Integration time (s)	100E-3	
Z-Ctrl hold	TRUE	
Final Z (m)	N/A	
Start time	26.07.2024 19:45:42	
Filter type	None	
Order		
Cutoff frq		

[DATA]
Bias calc (V)	Current (A)	Input 2 (V)	Input 3 (V)	Bias (V)	Z (m)	Current [bwd] (A)	Input 2 [bwd] (V)	Input 3 [bwd] (V)	Bias [bwd] (V)	Z [bwd] (m)
-150.00001E-3	5.1816299E-12	596.99477E-6	-1.2890488E-3	-150.00001E-3	-79.694637E-9	5.0277070E-12	310.21118E-6	1.1124946E-3	-150.00001E-3	-79.694637E-9
-147.10000E-3	5.0634406E-12	685.99393E-6	-375.68971E-6	-147.10000E-3	-79.694637E-9	4.9198670E-12	1.7663079E-3	2.0579689E-3	-147.10000E-3	-79.694637E-9
-144.20001E-3	4.9654768E-12	823.12472E-6	-660.37371E-6	-144.20001E-3	-79.694637E-9	4.8152229E-12	-86.830136E-6	-678.57135E-6	-144.20001E-3	-79.694637E-9
-141.30001E-3	4.8129968E-12	1.2966972E-3	48.012542E-6	-141.30001E-3	-79.694637E-9	1.6265337E-12	1.2291382E-3	-869.06279E-6	-141.30001E-3	-79.694637E-9
-138.40000E-3	4.7683233E-12	1.2273026E-3	666.83581E-6	-138.40000E-3	-79.694637E-9	1.5360735E-12	2.4231384E-3	1.3957657E-3	-138.40000E-3	-79.694637E-9
-135.50000E-3	4.6382828E-12	1.8092834E-3	-756.12485E-6	-135.50000E-3	-79.694637E-9	1.5033212E-12	-811.21828E-6	-377.64435E-6	-135.50000E-3	-79.694637E-9
-132.60001E-3	4.5158317E-12	1.9017517E-3	-808.46023E-6	-132.60001E-3	-79.694637E-9	1.4885957E-12	2.8521835E-3	506.54600E-6	-132.60001E-3	-79.694637E-9
-129.70001E-3	4.4591796E-12	1.5922501E-3	199.32937E-6	-129.70001E-3	-79.694637E-9	1.4627572E-12	2.6971970E-3	-173.03467E-6	-129.70001E-3	-79.694637E-9
-126.80000E-3	4.3704619E-12	238.49563E-6	-217.28668E-6	-126.80000E-3	-79.694637E-9	1.3633287E-12	1.4257317E-3	1.1610893E-3	-126.80000E-3	-79.694637E-9
-123.90000E-3	4.2364142E-12	2.3404281E-3	-464.55383E-6	-123.90000E-3	-79.694637E-9	1.3378382E-12	1.9194115E-3	-244.44962E-6	-123.90000E-3	-79.694637E-9
-121.00001E-3	4.1687370E-12	1.8095794E-3	1.4037582E-3	-121.00001E-3	-79.694637E-9	1.3178964E-12	698.13692E-6	641.27118E-6	-121.00001E-3	-79.694637E-9
-118.10000E-3	4.0875155E-12	2.3430856E-3	270.26216E-6	-118.10000E-3	-79.694637E-9	1.2389917E-12	-583.92104E-6	-555.14451E-6	-118.10000E-3	-79.694637E-9
-115.20001E-3	3.9766372E-12	-53.417971E-6	752.50852E-6	-115.20001E-3	-79.694637E-9	1.1915208E-12	1.2858314E-3	-912.82348E-6	-115.20001E-3	-79.694637E-9
-112.30001E-3	3.9028602E-12	1.6482369E-3	-1.0073418E-3	-112.30001E-3	-79.694637E-9	1.1666215E-12	1.3613525E-3	-706.32552E-6	-112.30001E-3	-79.694637E-9
-109.40000E-3	3.8029592E-12	452.11564E-6	-1.2235596E-3	-109.40000E-3	-79.694637E-9	1.1235468E-12	3.0358613E-3	654.91331E-6	-109.40000E-3	-79.694637E-9
-106.50000E-3	3.6736543E-12	1.6560478E-3	1.5661598E-3	-106.50001E-3	-79.694637E-9	1.0932154E-12	1.0088081E-3	-781.44227E-6	-106.50001E-3	-79.694637E-9
-103.60000E-3	3.5913102E-12	2.4131637E-3	-1.1111511E-3	-103.60000E-3	-79.694637E-9	1.0321642E-12	-119.48929E-6	121.84220E-6	-103.60000E-3	-79.694637E-9
-100.70001E-3	3.5178971E-12	1.1253464E-3	415.68221E-6	-100.70001E-3	-79.694637E-9	990.54348E-15	1.3062783E-3	-133.83712E-6	-100.70001E-3	-79.694637E-9
-97.800002E-3	3.4050774E-12	1.1716866E-3	538.43309E-6	-97.800002E-3	-79.694637E-9	963.50185E-15	1.7118362E-3	-483.10624E-6	-97.800002E-3	-79.694637E-9
-94.899997E-3	3.2807405E-12	1.1415977E-3	-1.5293083E-3	-94.900005E-3	-79.694637E-9	939.49295E-15	678.14637E-6	-558.22375E-6	-94.900005E-3	-79.694637E-9
-92.000000E-3	3.2217584E-12	1.4061355E-3	545.47499E-6	-92.000008E-3	-79.694637E-9	895.42940E-15	2.3248070E-3	528.86811E-6	-92.000008E-3	-79.694637E-9
-89.100003E-3	3.0901985E-12	1.0410424E-3	596.27683E-6	-89.100003E-3	-79.694637E-9	845.55372E-15	1.8408349E-3	-1.5296654E-3	-89.100003E-3	-79.694637E-9
-86.199999E-3	2.9931686E-12	1.3775330E-3	-340.00169E-6	-86.200006E-3	-79.694637E-9	836.08185E-15	976.21843E-6	-1.1828080E-3	-86.200006E-3	-79.694637E-9
-83.300002E-3	2.9180694E-12	1.5568871E-3	-652.44827E-6	-83.300002E-3	-79.694637E-9	801.37269E-15	420.76415E-6	-129.27552E-6	-83.300002E-3	-79.694637E-9
-80.400005E-3	2.8339974E-12	149.20883E-6	-1.9976136E-3	-80.400005E-3	-79.694637E-9	741.43388E-15	501.77920E-6	-453.59420E-6	-80.400005E-3	-79.694637E-9
-77.500001E-3	2.7141366E-12	1.4991043E-3	-133.23592E-6	-77.500001E-3	-79.694637E-9	748.49258E-15	1.1003014E-3	-810.25466E-6	-77.500008E-3	-79.694637E-9
-74.600004E-3	2.6190872E-12	384.36815E-6	-38.006590E-6	-74.600004E-3	-79.694637E-9	696.78893E-15	1.1006027E-3	-108.23135E-6	-74.600004E-3	-79.694637E-9
-71.699999E-3	2.5318864E-12	172.82180E-6	525.43869E-6	-71.700007E-3	-79.694637E-9	639.48684E-15	2.0373000E-3	1.2033721E-3	-71.700007E-3	-79.694637E-9
-68.800002E-3	2.4242951E-12	1.3511085E-3	-1.0596634E-3	-68.800002E-3	-79.694637E-9	627.28897E-15	1.8900208E-3	554.67227E-6	-68.800002E-3	-79.694637E-9
-65.899998E-3	2.2988748E-12	1.4472145E-3	1.1307953E-3	-65.900005E-3	-79.694637E-9	598.44680E-15	1.4559326E-3	-81.069185E-6	-65.900005E-3	-79.694637E-9
-63.000001E-3	2.2258690E-12	2.0895989E-3	868.80644E-6	-63.000001E-3	-79.694637E-9	546.02221E-15	1.8239747E-3	-989.28146E-6	-63.000001E-3	-79.694637E-9
-60.099997E-3	2.0959352E-12	2.6143165E-3	-2.0588029E-3	-60.100004E-3	-79.694637E-9	515.74191E-15	1.0619988E-3	1.0054680E-3	-60.100004E-3	-79.694637E-9
-57.200000E-3	2.0008888E-12	2.5101241E-3	-186.88584E-6	-57.200003E-3	-79.694637E-9	508.03236E-15	1.7847748E-3	497.63185E-6	-57.200003E-3	-79.694637E-9
-54.300003E-3	1.8899994E-12	1.8707649E-3	1.2520775E-3	-54.300003E-3	-79.694637E-9	452.00288E-15	3.0817192E-3	1.1174957E-3	-54.300003E-3	-79.694637E-9
-51.399998E-3	1.7634446E-12	1.5754371E-3	-1.6325730E-3	-51.400002E-3	-79.694637E-9	435.95826E-15	2.6124336E-3	-559.98762E-6	-51.400002E-3	-79.694637E-9
-48.500001E-3	1.7158945E-12	1.4112847E-3	972.69972E-6	-48.500005E-3	-79.694637E-9	467.59124E-15	561.58373E-6	1.4575684E-3	-48.500005E-3	-79.694637E-9
-45.599997E-3	1.5718057E-12	1.6113723E-3	-502.14841E-6	-45.600004E-3	-79.694637E-9	385.10376E-15	809.86787E-6	-807.04346E-6	-45.600004E-3	-79.694637E-9
-42.700000E-3	1.4806901E-12	-724.49038E-6	831.39574E-6	-42.700004E-3	-79.694637E-9	363.41264E-15	1.9967910E-3	758.29163E-6	-42.700004E-3	-79.694637E-9
-39.799996E-3	1.3684335E-12	980.34670E-6	1.5619446E-3	-39.800003E-3	-79.694637E-9	353.03973E-15	1.5651382E-3	-123.48861E-6	-39.800003E-3	-79.694637E-9
-36.899999E-3	1.2873208E-12	890.41598E-6	718.35099E-6	-36.900003E-3	-79.694637E-9	303.64242E-15	1.6880287E-3	-1.4262642E-3	-36.900003E-3	-79.694637E-9
-33.999994E-3	1.1833460E-12	1.6765320E-3	-1.3005264E-3	-34.000002E-3	-79.694637E-9	313.28751E-15	1.1875976E-3	580.24062E-6	-34.000002E-3	-79.694637E-9
-31.099997E-3	1.0841509E-12	2.9482490E-3	-2.0266357E-3	-31.100003E-3	-79.694637E-9	256.69497E-15	1.0538314E-3	-78.821562E-6	-31.100003E-3	-79.694637E-9
-28.200001E-3	990.57177E-15	1.8875106E-3	811.04279E-6	-28.200002E-3	-79.694637E-9	252.59187E-15	2.3541076E-3	1.1371491E-3	-28.200002E-3	-79.694637E-9
-25.299996E-3	821.29074E-15	1.4721717E-3	1.5448143E-3	-25.300004E-3	-79.694637E-9	211.76546E-15	992.22339E-6	-1.3886361E-3	-25.300004E-3	-79.694637E-9
-22.399992E-3	725.19470E-15	1.8869926E-3	-559.67254E-6	-22.400003E-3	-79.694637E-9	192.91017E-15	470.49180E-6	-2.0166084E-3	-22.400003E-3	-79.694637E-9
-19.500002E-3	678.76905E-15	794.35576E-6	-269.11774E-6	-19.500002E-3	-79.694637E-9	175.18863E-15	1.0479775E-3	217.74978E-6	-19.500002E-3	-79.694637E-9
-16.599998E-3	548.71309E-15	-1.3995452E-3	-453.42866E-6	-16.600003E-3	-79.694637E-9	131.31197E-15	1.0528404E-3	-183.37631E-6	-16.600003E-3	-79.694637E-9
-13.699993E-3	449.55996E-15	13.897705E-6	307.60193E-6	-13.700003E-3	-79.694637E-9	135.89341E-15	1.5465103E-3	-895.00583E-6	-13.700003E-3	-79.694637E-9
-10.800004E-3	357.09703E-15	491.74344E-6	1.3256050E-3	-10.800003E-3	-79.694637E-9	92.370014E-15	1.9670106E-3	1.0513153E-3	-10.800003E-3	-79.694637E-9
-7.8999996E-3	287.95794E-15	1.5476410E-3	-690.22446E-6	-7.9000024E-3	-79.694637E-9	67.537095E-15	1.7620720E-3	-1.4282509E-3	-7.9000024E-3	-79.694637E-9
-4.9999952E-3	179.28561E-15	1.6815644E-3	1.5662254E-3	-5.0000027E-3	-79.694637E-9	71.232022E-15	365.04975E-6	-588.79243E-6	-5.0000027E-3	-79.694637E-9
-2.0999908E-3	125.22677E-15	125.12665E-6	-248.15521E-6	-2.1000027E-3	-79.694637E-9	72.296315E-15	1.0850327E-3	-194.33899E-6	-2.1000027E-3	-79.694637E-9
799.99864E-6	37.221711E-15	261.20833E-6	655.32076E-6	799.99748E-6	-79.694637E-9	39.357169E-15	1.7640213E-3	307.20138E-6	799.99748E-6	-79.694637E-9
3.7000030E-3	-56.522952E-15	-219.47936E-6	-160.44846E-6	3.6999974E-3	-79.694637E-9	-13.825047E-15	1.4949860E-3	-615.30992E-6	3.6999974E-3	-79.694637E-9
6.6000074E-3	-144.23735E-15	858.02306E-6	-1.8475052E-3	6.5999976E-3	-79.694637E-9	-7.3202298E-15	995.01491E-6	1.0373360E-3	6.5999976E-3	-79.694637E-9
9.5000118E-3	-252.41606E-15	2.5736939E-3	-428.67509E-6	9.4999978E-3	-79.694637E-9	-50.818453E-15	1.5648437E-3	-888.37201E-6	9.4999978E-3	-79.694637E-9
12.400001E-3	-347.27307E-15	3.3723174E-3	838.87327E-6	12.399998E-3	-79.694637E-9	-38.868536E-15	943.54170E-6	-384.34754E-6	12.399998E-3	-79.694637E-9
15.300006E-3	-458.77131E-15	-272.08406E-6	-22.370148E-6	15.299998E-3	-79.694637E-9	-36.150180E-15	1.0645423E-3	1.1608589E-3	15.299998E-3	-79.694637E-9
18.200010E-3	-548.26716E-15	1.6938355E-3	-1.3191040E-3	18.199997E-3	-79.694637E-9	-88.770117E-15	-10.691070E-6	-467.14020E-6	18.199997E-3	-79.694637E-9
21.100000E-3	-692.28954E-15	1.4347893E-3	649.48807E-6	21.099998E-3	-79.694637E-9	-80.988127E-15	-493.32657E-6	-288.58491E-6	21.099998E-3	-79.694637E-9
24.000004E-3	-804.84827E-15	-408.66851E-6	-772.85385E-6	23.999998E-3	-79.694637E-9	-121.23013E-15	509.12093E-6	389.07165E-6	23.999998E-3	-79.694637E-9
26.900008E-3	-910.13167E-15	382.77436E-6	-1.2828620E-3	26.899997E-3	-79.694637E-9	-168.34394E-15	1.1954391E-3	-1.1423142E-3	26.899997E-3	-79.694637E-9
29.800013E-3	-1.0452261E-12	988.19658E-6	137.36724E-6	29.799998E-3	-79.694637E-9	-150.31949E-15	417.61628E-6	-270.37584E-6	29.799998E-3	-79.694637E-9
32.700002E-3	-1.1688764E-12	229.61578E-6	1.1098182E-3	32.699998E-3	-79.694637E-9	-205.06116E-15	753.56977E-6	-1.3207314E-3	32.699998E-3	-79.694637E-9
35.600007E-3	-1.2485891E-12	1.6368317E-3	394.26651E-6	35.599999E-3	-79.694637E-9	-216.85086E-15	1.8457467E-3	416.28571E-6	35.599999E-3	-79.694637E-9
38.500011E-3	-1.4029341E-12	1.1419746E-3	700.50126E-6	38.500000E-3	-79.694637E-9	-259.51824E-15	1.3037277E-3	-1.0069420E-3	38.500000E-3	-79.694637E-9
41.400000E-3	-1.5252706E-12	2.2858672E-3	-1.6006225E-3	41.399997E-3	-79.694637E-9	-220.15973E-15	2.3014350E-3	326.25656E-6	41.399997E-3	-79.694637E-9
44.300005E-3	-1.6384710E-12	588.63603E-6	-967.93059E-6	44.299997E-3	-79.694637E-9	-300.77725E-15	-505.53586E-6	730.68694E-6	44.299997E-3	-79.694637E-9
47.200009E-3	-1.7905141E-12	1.8069374E-3	891.56418E-6	47.199998E-3	-79.694637E-9	-276.29757E-15	1.7436973E-3	-35.130310E-6	47.199998E-3	-79.694637E-9
50.100014E-3	-1.9226300E-12	1.7767509E-3	-207.83539E-6	50.099999E-3	-79.694637E-9	-310.39792E-15	1.9340477E-3	-685.28292E-6	50.099999E-3	-79.694637E-9
53.000003E-3	-2.0629201E-12	2.4158196E-3	3.0502845E-3	52.999999E-3	-79.694637E-9	-337.04357E-15	596.25780E-6	458.09630E-6	52.999999E-3	-79.694637E-9
55.900007E-3	-2.2138975E-12	1.5792480E-3	359.41467E-6	55.900000E-3	-79.694637E-9	-370.44049E-15	1.3760430E-3	-387.78916E-6	55.900000E-3	-79.694637E-9
58.800012E-3	-2.3467686E-12	1.4473350E-3	-715.05585E-6	58.799997E-3	-79.694637E-9	-348.06882E-15	1.3308875E-3	-467.81311E-6	58.799997E-3	-79.694637E-9
61.700001E-3	-2.4750432E-12	2.2820511E-3	-620.01264E-6	61.699998E-3	-79.694637E-9	-394.44484E-15	1.3346305E-3	-475.31185E-9	61.699998E-3	-79.694637E-9
64.600006E-3	-2.6427549E-12	1.5786064E-3	-24.584198E-6	64.599998E-3	-79.694637E-9	-408.98190E-15	1.9592575E-3	808.71809E-6	64.599998E-3	-79.694637E-9
67.500010E-3	-2.7978002E-12	1.2178260E-3	1.0091850E-3	67.500003E-3	-79.694637E-9	-423.59145E-15	1.7456413E-3	504.06496E-6	67.499995E-3	-79.694637E-9
70.400015E-3	-2.9365492E-12	2.3872100E-3	402.68325E-6	70.400000E-3	-79.694637E-9	-445.35350E-15	2.4141702E-3	372.78596E-6	70.400000E-3	-79.694637E-9
73.300004E-3	-3.1322813E-12	1.2666512E-3	-498.71596E-6	73.299997E-3	-79.694637E-9	-498.77913E-15	522.36865E-6	323.34137E-6	73.299997E-3	-79.694637E-9
76.200008E-3	-3.2883024E-12	-82.685088E-6	-451.75172E-6	76.200001E-3	-79.694637E-9	-517.45511E-15	847.40296E-6	1.1962204E-3	76.200001E-3	-79.694637E-9
79.100013E-3	-3.4221068E-12	2.8163765E-3	-739.61029E-6	79.099998E-3	-79.694637E-9	-526.53482E-15	698.10485E-6	1.1622452E-3	79.099998E-3	-79.694637E-9
82.000017E-3	-3.5850225E-12	2.6928277E-3	-2.0931633E-3	82.000002E-3	-79.694637E-9	-555.68825E-15	2.5977311E-3	-595.90302E-6	82.000002E-3	-79.694637E-9
84.900007E-3	-3.7603254E-12	3.4674942E-3	-1.3631310E-3	84.899999E-3	-79.694637E-9	-579.14865E-15	1.4526306E-3	-639.30743E-6	84.899999E-3	-79.694637E-9
87.800011E-3	-3.8935756E-12	1.1395607E-3	-730.44206E-6	87.799996E-3	-79.694637E-9	-576.30138E-15	1.5375633E-3	738.30335E-6	87.799996E-3	-79.694637E-9
90.700015E-3	-4.1265203E-12	1.6140610E-3	-568.36091E-6	90.700001E-3	-79.694637E-9	-643.40422E-15	1.2813323E-3	-1.1672463E-3	90.700001E-3	-79.694637E-9
93.600005E-3	-4.3312229E-12	907.00760E-6	-1.2186844E-3	93.599997E-3	-79.694637E-9	-638.17956E-15	1.4985085E-3	-634.06141E-6	93.599997E-3	-79.694637E-9
96.500009E-3	-4.4614486E-12	-40.951538E-6	-1.0457664E-3	96.500002E-3	-79.694637E-9	-668.31415E-15	3.0609833E-3	748.69691E-6	96.500002E-3	-79.694637E-9
99.400014E-3	-4.5995456E-12	2.9851303E-3	-2.1168061E-3	99.399999E-3	-79.694637E-9	-727.62125E-15	2.2484038E-3	-898.46266E-6	99.399999E-3	-79.694637E-9
102.30002E-3	-4.7681850E-12	1.1424614E-3	168.70728E-6	102.30000E-3	-79.694637E-9	-695.72505E-15	1.4842247E-3	-601.79824E-6	102.30000E-3	-79.694637E-9
105.20002E-3	-4.9256840E-12	3.1090691E-3	722.71039E-6	105.20000E-3	-79.694637E-9	-747.55837E-15	1.7348618E-3	-626.36187E-6	105.20000E-3	-79.694637E-9
108.10000E-3	-5.1119495E-12	1.9803657E-3	1.2783837E-3	108.10000E-3	-79.694637E-9	-771.33693E-15	301.67235E-6	302.86561E-6	108.10000E-3	-79.694637E-9
111.00000E-3	-5.2826879E-12	1.9297668E-3	-291.82128E-6	111.00000E-3	-79.694637E-9	-775.87107E-15	1.1297874E-3	270.48646E-6	111.00000E-3	-79.694637E-9
113.90001E-3	-5.4410673E-12	1.9129486E-3	265.69443E-6	113.90000E-3	-79.694637E-9	-776.06102E-15	1.7863945E-3	180.85174E-6	113.90000E-3	-79.694637E-9
116.80001E-3	-5.6849803E-12	2.5114587E-3	271.50192E-6	116.80000E-3	-79.694637E-9	-849.29329E-15	-325.88729E-6	468.89266E-6	116.80000E-3	-79.694637E-9
119.70001E-3	-5.9415441E-12	2.8183693E-3	-599.80928E-6	119.70000E-3	-79.694637E-9	-865.32799E-15	97.775272E-6	-353.10516E-6	119.70000E-3	-79.694637E-9
122.60002E-3	-6.2661482E-12	1.1222000E-3	1.0365150E-3	122.60000E-3	-79.694637E-9	-847.43860E-15	520.77865E-6	626.13294E-6	122.60000E-3	-79.694637E-9
125.50002E-3	-7.0824796E-12	1.5088852E-3	-1.6311676E-3	125.49999E-3	-79.694637E-9	-893.44840E-15	789.43936E-6	777.31325E-6	125.49999E-3	-79.694637E-9
128.40000E-3	-6.9393298E-12	2.0835754E-3	-548.29940E-6	128.40000E-3	-79.694637E-9	-889.07299E-15	273.87924E-6	-218.84689E-6	128.40000E-3	-79.694637E-9
131.30000E-3	-6.5485369E-12	1.5394135E-3	-1.4975510E-3	131.30000E-3	-79.694637E-9	-909.81964E-15	2.7911202E-3	-155.58396E-6	131.30000E-3	-79.694637E-9
134.20001E-3	-928.57948E-15	888.96102E-6	-11.632538E-6	134.20001E-3	-79.694637E-9	-953.64515E-15	369.76929E-6	-618.23271E-6	134.20001E-3	-79.694637E-9
137.10001E-3	-969.67605E-15	843.67982E-6	474.19281E-6	137.10000E-3	-79.694637E-9	-966.86764E-15	1.3992302E-3	13.647461E-6	137.10000E-3	-79.694637E-9
140.00002E-3	-972.45009E-15	2.9503067E-3	-1.9611008E-3	140.00000E-3	-79.694637E-9	-997.99401E-15	2.6558235E-3	1.1073295E-3	140.00000E-3	-79.694637E-9
