# Supplementary material for: An electrically controlled single-molecule spin switch
Source: Nat Commun. 2025 Sep 8;16:8242. doi: 10.1038/s41467-025-63574-0 (PMC12417546; doi:10.1038/s41467-025-63574-0)
Supplement: Supplementary file 3 — Source Data [file 41467_2025_63574_MOESM3_ESM.zip › SourceData/Figure2cd/Bias-Spectroscopy16233.dat]

Experiment	bias spectroscopy	
Saved Date	26.07.2024 19:49:49	
User		
Date		
X (m)	28.4347E-9	
Y (m)	440.569E-9	
Z (m)	-79.775E-9	
Z offset (m)	100E-12	
Settling time (s)	200E-3	
Integration time (s)	100E-3	
Z-Ctrl hold	TRUE	
Final Z (m)	N/A	
Start time	26.07.2024 19:48:48	
Filter type	None	
Order		
Cutoff frq		

[DATA]
Bias calc (V)	Current (A)	Input 2 (V)	Input 3 (V)	Bias (V)	Z (m)	Current [bwd] (A)	Input 2 [bwd] (V)	Input 3 [bwd] (V)	Bias [bwd] (V)	Z [bwd] (m)
-150.00001E-3	3.6170112E-12	1.2852775E-3	959.83350E-6	-150.00001E-3	-79.675019E-9	3.4594461E-12	1.5870072E-3	82.686616E-6	-150.00001E-3	-79.675019E-9
-147.00000E-3	3.5495454E-12	2.0807977E-3	1.5120934E-3	-147.00000E-3	-79.675019E-9	3.4098336E-12	2.0260154E-3	1.2418076E-3	-147.00000E-3	-79.675019E-9
-144.00001E-3	3.4648057E-12	1.9260230E-3	-848.45274E-6	-144.00001E-3	-79.675019E-9	1.2337663E-12	624.59719E-6	-845.94346E-6	-144.00001E-3	-79.675019E-9
-141.00000E-3	3.3707672E-12	1.3301354E-3	-366.66947E-6	-141.00000E-3	-79.675019E-9	1.0982492E-12	34.251403E-6	492.86883E-6	-141.00000E-3	-79.675019E-9
-138.00001E-3	3.3042900E-12	2.6135300E-3	506.93896E-6	-138.00001E-3	-79.675019E-9	1.0717638E-12	1.4351532E-3	278.98941E-6	-138.00001E-3	-79.675019E-9
-135.00001E-3	3.2499780E-12	3.0289886E-3	812.02772E-6	-135.00001E-3	-79.675019E-9	1.0170450E-12	427.31705E-6	-328.92989E-6	-135.00001E-3	-79.675019E-9
-132.00000E-3	3.1847413E-12	1.8606171E-3	444.85091E-6	-132.00000E-3	-79.675019E-9	997.56022E-15	667.24472E-6	-1.2178002E-3	-132.00000E-3	-79.675019E-9
-129.00001E-3	3.1114425E-12	2.0534310E-3	890.10544E-6	-129.00001E-3	-79.675019E-9	989.23051E-15	637.65334E-6	-1.5009101E-3	-129.00001E-3	-79.675019E-9
-126.00000E-3	3.0236391E-12	1.5974022E-3	1.1741448E-3	-126.00000E-3	-79.675019E-9	916.91682E-15	1.7561668E-3	-77.373501E-6	-126.00000E-3	-79.675019E-9
-123.00000E-3	2.9860001E-12	-65.709690E-6	-813.34839E-6	-123.00000E-3	-79.675019E-9	901.10184E-15	1.6937333E-3	830.99597E-6	-123.00000E-3	-79.675019E-9
-120.00000E-3	2.8981507E-12	1.1802224E-3	-561.90341E-6	-120.00000E-3	-79.675019E-9	881.57590E-15	2.1586686E-3	-148.29330E-6	-120.00000E-3	-79.675019E-9
-117.00001E-3	2.8184586E-12	-6.1683654E-6	-1.3785820E-3	-117.00001E-3	-79.675019E-9	856.32489E-15	149.72611E-6	334.58252E-6	-117.00001E-3	-79.675019E-9
-114.00001E-3	2.7320641E-12	311.15953E-6	-1.1563118E-3	-114.00001E-3	-79.675019E-9	824.93913E-15	1.1285744E-3	-293.05878E-6	-114.00001E-3	-79.675019E-9
-111.00000E-3	2.7059685E-12	792.31570E-6	-379.10920E-6	-111.00000E-3	-79.675019E-9	785.93078E-15	33.798980E-6	-952.68554E-6	-111.00000E-3	-79.675019E-9
-108.00001E-3	2.5857758E-12	2.4650705E-3	1.1727349E-3	-108.00000E-3	-79.675019E-9	745.98406E-15	1.3619019E-3	974.85888E-6	-108.00000E-3	-79.675019E-9
-105.00000E-3	2.5214707E-12	2.1233796E-3	132.29142E-6	-105.00000E-3	-79.675019E-9	721.53335E-15	1.5976020E-3	-450.02517E-6	-105.00000E-3	-79.675019E-9
-102.00001E-3	2.4712335E-12	1.6027070E-3	41.919709E-6	-102.00001E-3	-79.675019E-9	729.28940E-15	1.1906815E-3	1.2218475E-3	-102.00001E-3	-79.675019E-9
-99.000007E-3	2.4202684E-12	2.0355179E-3	-92.771908E-6	-99.000007E-3	-79.675019E-9	704.50378E-15	2.9856446E-3	361.30371E-6	-99.000007E-3	-79.675019E-9
-96.000001E-3	2.3149523E-12	834.47114E-6	-143.43948E-6	-96.000001E-3	-79.675019E-9	623.49409E-15	1.5360001E-3	-315.77836E-6	-96.000001E-3	-79.675019E-9
-93.000010E-3	2.2583092E-12	1.7702171E-3	995.94728E-6	-93.000002E-3	-79.675019E-9	631.84294E-15	695.08969E-6	619.07270E-6	-93.000002E-3	-79.675019E-9
-90.000004E-3	2.1837295E-12	-139.05868E-6	-1.0245285E-3	-90.000004E-3	-79.675019E-9	588.23942E-15	2.1132561E-3	-337.77161E-6	-90.000004E-3	-79.675019E-9
-87.000005E-3	2.1206949E-12	1.4491837E-3	518.91402E-6	-87.000005E-3	-79.675019E-9	549.64692E-15	1.0488090E-3	-1.1695083E-3	-87.000005E-3	-79.675019E-9
-84.000006E-3	2.0787209E-12	2.4962670E-3	234.02557E-6	-84.000006E-3	-79.675019E-9	575.48156E-15	125.19379E-6	44.303131E-6	-84.000006E-3	-79.675019E-9
-81.000008E-3	2.0026589E-12	1.5045449E-3	1.5973465E-3	-81.000000E-3	-79.675019E-9	513.84445E-15	799.97099E-6	1.5601174E-3	-81.000000E-3	-79.675019E-9
-78.000009E-3	1.8896256E-12	1.7834191E-3	-218.17474E-6	-78.000002E-3	-79.675019E-9	484.78257E-15	2.1348060E-3	-292.67120E-6	-78.000002E-3	-79.675019E-9
-75.000003E-3	1.8462913E-12	1.9848228E-3	811.38074E-6	-75.000003E-3	-79.675019E-9	503.98195E-15	1.3283509E-3	237.77160E-6	-75.000003E-3	-79.675019E-9
-72.000004E-3	1.7760361E-12	1.1947907E-3	-854.99039E-6	-72.000004E-3	-79.675019E-9	454.90131E-15	1.6516456E-3	712.78226E-6	-72.000004E-3	-79.675019E-9
-69.000006E-3	1.6755387E-12	621.64763E-6	-1.0056412E-3	-69.000006E-3	-79.675019E-9	424.12355E-15	575.00688E-6	-198.10410E-6	-69.000006E-3	-79.675019E-9
-66.000007E-3	1.6319192E-12	3.2291496E-3	631.35527E-6	-66.000000E-3	-79.675019E-9	402.90850E-15	2.6456788E-3	252.53295E-6	-66.000000E-3	-79.675019E-9
-63.000008E-3	1.5260713E-12	1.0695938E-3	-841.03469E-6	-63.000001E-3	-79.675019E-9	385.79193E-15	1.2984276E-3	-321.34322E-6	-63.000001E-3	-79.675019E-9
-60.000002E-3	1.4727602E-12	701.82874E-6	1.4030488E-3	-60.000002E-3	-79.675019E-9	346.14198E-15	73.246767E-6	625.04504E-6	-60.000002E-3	-79.675019E-9
-57.000004E-3	1.3934808E-12	3.1999818E-3	-1.3173294E-3	-57.000004E-3	-79.675019E-9	362.63443E-15	847.91792E-6	1.0340919E-3	-57.000004E-3	-79.675019E-9
-54.000005E-3	1.3101678E-12	2.7805145E-3	-1.5644127E-3	-54.000001E-3	-79.675019E-9	324.64691E-15	588.27590E-6	799.42856E-6	-54.000001E-3	-79.675019E-9
-51.000006E-3	1.2219880E-12	807.46080E-6	931.89086E-6	-51.000003E-3	-79.675019E-9	273.18515E-15	1.7694992E-3	-730.43746E-6	-51.000003E-3	-79.675019E-9
-48.000008E-3	1.1670480E-12	862.10557E-6	1.0982704E-3	-48.000000E-3	-79.675019E-9	295.06470E-15	2.0442512E-3	-459.73281E-6	-48.000000E-3	-79.675019E-9
-45.000002E-3	1.1337587E-12	-101.63193E-6	643.35327E-6	-45.000002E-3	-79.675019E-9	272.80061E-15	1.7901611E-3	192.10816E-6	-45.000002E-3	-79.675019E-9
-42.000003E-3	1.0361680E-12	870.80686E-6	-278.48358E-6	-42.000003E-3	-79.675019E-9	254.22684E-15	1.2087082E-3	783.53274E-6	-42.000003E-3	-79.675019E-9
-39.000005E-3	943.97981E-15	464.52179E-6	-2.2439591E-3	-39.000001E-3	-79.675019E-9	233.60613E-15	698.57633E-6	783.03833E-6	-39.000001E-3	-79.675019E-9
-36.000006E-3	882.91717E-15	1.8655617E-3	-1.2554016E-3	-36.000002E-3	-79.675019E-9	229.50608E-15	1.1208862E-3	-1.3716819E-3	-36.000002E-3	-79.675019E-9
-33.000007E-3	810.82856E-15	1.7493240E-3	328.65143E-6	-33.000000E-3	-79.675019E-9	194.47191E-15	427.60620E-6	923.51530E-6	-33.000000E-3	-79.675019E-9
-30.000001E-3	723.94884E-15	1.1719513E-3	160.20966E-6	-30.000001E-3	-79.675019E-9	196.79734E-15	1.5952515E-3	-932.77131E-6	-30.000001E-3	-79.675019E-9
-27.000003E-3	675.94926E-15	1.7498344E-3	88.674162E-6	-27.000001E-3	-79.675019E-9	187.97319E-15	1.1821617E-3	-1.5850655E-3	-27.000001E-3	-79.675019E-9
-24.000004E-3	605.95111E-15	698.21015E-6	-762.85627E-6	-24.000000E-3	-79.675019E-9	143.18483E-15	1.2484374E-3	-384.53139E-6	-24.000000E-3	-79.675019E-9
-20.999998E-3	495.18218E-15	2.6262612E-3	-1.9592033E-3	-21.000002E-3	-79.675019E-9	121.40750E-15	524.29654E-6	-576.07424E-6	-21.000002E-3	-79.675019E-9
-18.000007E-3	441.96488E-15	1.1847405E-3	-562.29171E-6	-18.000001E-3	-79.675019E-9	140.38332E-15	1.4381279E-3	315.78063E-6	-18.000001E-3	-79.675019E-9
-15.000001E-3	367.83388E-15	2.8986381E-3	830.05219E-6	-15.000001E-3	-79.675019E-9	84.584988E-15	81.453705E-6	-532.10219E-6	-15.000001E-3	-79.675019E-9
-12.000009E-3	267.57676E-15	-260.69413E-6	115.05280E-6	-12.000000E-3	-79.675019E-9	92.384515E-15	1.5576218E-3	182.82776E-6	-12.000000E-3	-79.675019E-9
-9.0000033E-3	244.48488E-15	3.2289512E-3	684.88467E-6	-9.0000005E-3	-79.675019E-9	91.076072E-15	2.1247773E-3	1.7874038E-3	-9.0000005E-3	-79.675019E-9
-6.0000122E-3	145.62014E-15	2.7294022E-3	-774.15619E-6	-6.0000001E-3	-79.675019E-9	43.841734E-15	539.34479E-6	-291.63895E-6	-6.0000001E-3	-79.675019E-9
-3.0000061E-3	113.20360E-15	1.1193840E-3	354.71877E-6	-3.0000000E-3	-79.675019E-9	44.646629E-15	824.58800E-6	544.02463E-6	-3.0000000E-3	-79.675019E-9
0.0000000E+0	62.258311E-15	1.7716667E-3	1.6156654E-3	-76.327833E-18	-79.675019E-9	60.958271E-15	2.2716767E-3	-713.63221E-6	76.327833E-18	-79.675019E-9
2.9999912E-3	5.4078924E-15	1.4182243E-3	-1.4193276E-3	3.0000000E-3	-79.675019E-9	49.350911E-15	1.6960495E-3	210.95428E-6	3.0000000E-3	-79.675019E-9
5.9999973E-3	-44.953733E-15	2.5809808E-3	1.2793762E-3	6.0000001E-3	-79.675019E-9	14.028349E-15	1.4299782E-3	-364.48668E-6	6.0000001E-3	-79.675019E-9
8.9999884E-3	-133.32425E-15	1.4501198E-3	-934.47726E-6	9.0000005E-3	-79.675019E-9	28.676019E-15	1.6038452E-3	309.37576E-6	9.0000005E-3	-79.675019E-9
11.999995E-3	-185.88314E-15	384.58023E-6	148.20328E-6	12.000000E-3	-79.675019E-9	-30.891237E-15	2.9436501E-3	1.2631378E-3	12.000000E-3	-79.675019E-9
15.000001E-3	-297.49356E-15	1.5451325E-3	-862.65488E-6	15.000001E-3	-79.675019E-9	-24.979213E-15	1.5560555E-3	-820.09583E-6	15.000001E-3	-79.675019E-9
17.999992E-3	-383.57143E-15	2.3122788E-3	295.98159E-6	18.000001E-3	-79.675019E-9	-39.282806E-15	207.94525E-6	1.8791665E-3	18.000001E-3	-79.675019E-9
20.999998E-3	-451.10302E-15	592.39427E-6	1.2893837E-3	21.000002E-3	-79.675019E-9	-45.760931E-15	408.00628E-6	-1.6386817E-3	21.000002E-3	-79.675019E-9
23.999989E-3	-567.79917E-15	52.825930E-6	560.72540E-6	24.000000E-3	-79.675019E-9	-55.976691E-15	1.9309532E-3	-87.984467E-6	24.000000E-3	-79.675019E-9
26.999995E-3	-645.69069E-15	-206.90841E-6	-520.19121E-6	27.000001E-3	-79.675019E-9	-78.734409E-15	-885.69720E-6	-300.35170E-6	27.000001E-3	-79.675019E-9
30.000001E-3	-694.00231E-15	1.2835694E-3	782.28378E-6	30.000001E-3	-79.675019E-9	-65.185372E-15	1.0936654E-3	-388.98620E-6	30.000001E-3	-79.675019E-9
32.999992E-3	-782.01351E-15	2.1807617E-3	-233.56629E-6	33.000000E-3	-79.675019E-9	-112.87289E-15	1.3607391E-3	577.88391E-6	33.000000E-3	-79.675019E-9
35.999998E-3	-872.89941E-15	918.61037E-6	783.32290E-6	36.000002E-3	-79.675019E-9	-87.949952E-15	2.2411246E-3	1.0595062E-3	36.000002E-3	-79.675019E-9
38.999990E-3	-967.50548E-15	1.1854240E-3	-175.74769E-6	39.000001E-3	-79.675019E-9	-106.52676E-15	939.41955E-6	869.21465E-6	39.000001E-3	-79.675019E-9
41.999996E-3	-1.0590368E-12	1.5762611E-3	425.41884E-6	42.000003E-3	-79.675019E-9	-146.01421E-15	1.9368759E-3	-1.2915459E-3	42.000003E-3	-79.675019E-9
45.000002E-3	-1.1598516E-12	1.6496322E-3	-1.7706848E-3	45.000002E-3	-79.675019E-9	-176.51501E-15	689.55537E-6	-1.0286904E-3	45.000002E-3	-79.675019E-9
47.999993E-3	-1.2275915E-12	1.0228889E-3	-690.92028E-6	48.000000E-3	-79.675019E-9	-152.02771E-15	450.09766E-6	1.4395843E-3	48.000000E-3	-79.675019E-9
50.999999E-3	-1.3373480E-12	2.1391280E-3	1.3379997E-3	51.000003E-3	-79.675019E-9	-205.93015E-15	1.4166641E-3	1.0847290E-3	51.000003E-3	-79.675019E-9
53.999990E-3	-1.4765439E-12	2.1415527E-3	-51.752471E-6	54.000001E-3	-79.675019E-9	-221.47198E-15	1.3932656E-3	518.32426E-6	54.000001E-3	-79.675019E-9
56.999996E-3	-1.5096609E-12	1.4706802E-3	573.93953E-6	57.000004E-3	-79.675019E-9	-195.94097E-15	-991.28648E-6	574.62766E-6	57.000004E-3	-79.675019E-9
60.000002E-3	-1.6379133E-12	2.5083360E-3	23.991395E-6	60.000002E-3	-79.675019E-9	-239.48039E-15	2.4799064E-3	-196.87500E-6	60.000002E-3	-79.675019E-9
62.999994E-3	-1.7634702E-12	2.8918756E-3	-31.672669E-6	63.000001E-3	-79.675019E-9	-254.21811E-15	2.7607193E-3	1.3627480E-3	63.000001E-3	-79.675019E-9
66.000000E-3	-1.8667127E-12	144.72580E-6	-623.79683E-6	66.000000E-3	-79.675019E-9	-264.02952E-15	2.6488183E-3	1.8145951E-3	66.000000E-3	-79.675019E-9
68.999991E-3	-1.9878255E-12	3.3240013E-3	484.56879E-6	69.000006E-3	-79.675019E-9	-292.73586E-15	-19.203950E-6	405.84488E-6	69.000006E-3	-79.675019E-9
71.999997E-3	-2.0965658E-12	1.6148742E-3	464.28374E-6	72.000004E-3	-79.675019E-9	-304.61560E-15	444.37181E-6	456.59943E-6	72.000004E-3	-79.675019E-9
75.000003E-3	-2.2057126E-12	633.29318E-6	235.13871E-6	75.000003E-3	-79.675019E-9	-328.59097E-15	1.1042488E-3	1.2878639E-3	75.000003E-3	-79.675019E-9
77.999994E-3	-2.3477286E-12	1.7338913E-3	-74.030300E-6	78.000002E-3	-79.675019E-9	-314.69478E-15	2.0212051E-3	618.68742E-6	78.000002E-3	-79.675019E-9
81.000000E-3	-2.5017263E-12	859.86254E-6	703.63004E-6	81.000000E-3	-79.675019E-9	-354.84446E-15	2.0707734E-3	722.71959E-6	81.000000E-3	-79.675019E-9
83.999991E-3	-2.6210577E-12	1.8421143E-3	853.31878E-6	84.000006E-3	-79.675019E-9	-342.38568E-15	950.47610E-6	-828.76970E-6	84.000006E-3	-79.675019E-9
86.999997E-3	-2.7355490E-12	2.3501327E-3	-1.0823807E-3	87.000005E-3	-79.675019E-9	-372.54011E-15	3.3273881E-3	-37.210848E-6	87.000005E-3	-79.675019E-9
90.000004E-3	-2.8844488E-12	1.8000908E-3	-40.120696E-6	90.000004E-3	-79.675019E-9	-385.77098E-15	2.1056083E-3	-380.30473E-6	90.000004E-3	-79.675019E-9
92.999995E-3	-2.9871390E-12	1.3829467E-3	-375.68741E-6	93.000002E-3	-79.675019E-9	-407.90995E-15	2.1581932E-3	-716.75109E-6	93.000002E-3	-79.675019E-9
96.000001E-3	-3.1274870E-12	2.0058884E-3	-744.12231E-6	96.000001E-3	-79.675019E-9	-393.69869E-15	1.7166015E-3	1.1429505E-3	96.000001E-3	-79.675019E-9
98.999992E-3	-3.2326626E-12	1.2030174E-3	-2.7154556E-3	99.000007E-3	-79.675019E-9	-432.60325E-15	2.0645813E-3	1.4481072E-3	99.000007E-3	-79.675019E-9
102.00000E-3	-3.3654577E-12	238.95263E-6	1.3939713E-3	102.00001E-3	-79.675019E-9	-447.96122E-15	2.3808738E-3	-164.41192E-6	102.00001E-3	-79.675019E-9
104.99999E-3	-3.5064436E-12	1.8274132E-3	-2.4915016E-3	105.00000E-3	-79.675019E-9	-467.06980E-15	-987.75863E-6	-232.09305E-6	105.00000E-3	-79.675019E-9
108.00001E-3	-3.6197644E-12	851.03378E-6	710.42863E-6	108.00000E-3	-79.675019E-9	-520.97302E-15	1.1558037E-3	-1.2703110E-3	108.00000E-3	-79.675019E-9
111.00000E-3	-3.7813528E-12	1.1903580E-3	-1.0287132E-3	111.00000E-3	-79.675019E-9	-508.43487E-15	901.16198E-6	-914.82315E-6	111.00000E-3	-79.675019E-9
113.99999E-3	-3.8947669E-12	507.74153E-6	-804.10158E-6	114.00001E-3	-79.675019E-9	-520.98674E-15	1.3734284E-3	-775.66528E-6	114.00001E-3	-79.675019E-9
116.99998E-3	-4.0527807E-12	1.1211571E-3	614.25247E-6	117.00001E-3	-79.675019E-9	-551.70576E-15	1.3197464E-3	528.54692E-6	117.00001E-3	-79.675019E-9
120.00000E-3	-4.2013914E-12	1.6432586E-3	-483.12300E-6	120.00000E-3	-79.675019E-9	-552.55870E-15	1.4762451E-3	152.24075E-6	120.00000E-3	-79.675019E-9
123.00000E-3	-4.3462018E-12	2.2385041E-3	880.39780E-6	123.00000E-3	-79.675019E-9	-557.22787E-15	2.3053298E-3	438.26445E-6	123.00000E-3	-79.675019E-9
125.99999E-3	-4.5424771E-12	1.6554573E-3	-991.72594E-6	126.00000E-3	-79.675019E-9	-561.12195E-15	2.6356713E-3	-608.58153E-6	126.00000E-3	-79.675019E-9
129.00001E-3	-4.8831798E-12	1.6507873E-3	119.37180E-6	129.00001E-3	-79.675019E-9	-583.35324E-15	1.7601571E-3	594.44120E-6	129.00001E-3	-79.675019E-9
132.00000E-3	-5.2850385E-12	1.3207138E-3	-578.07314E-6	132.00000E-3	-79.675019E-9	-604.20587E-15	2.2482155E-3	-513.48115E-6	132.00000E-3	-79.675019E-9
134.99999E-3	-5.2954516E-12	1.7719704E-3	-193.22510E-6	135.00001E-3	-79.675019E-9	-638.53361E-15	1.7876930E-3	-1.3902184E-3	135.00001E-3	-79.675019E-9
137.99998E-3	-5.1362126E-12	1.4065979E-3	395.11794E-6	138.00001E-3	-79.675019E-9	-634.78910E-15	1.2310883E-3	455.78612E-6	138.00001E-3	-79.675019E-9
141.00000E-3	-643.77041E-15	-245.36590E-6	-851.82878E-6	141.00000E-3	-79.675019E-9	-644.47839E-15	1.6556930E-3	20.908356E-6	141.00000E-3	-79.675019E-9
143.99999E-3	-672.76973E-15	1.9892326E-3	1.4166671E-3	144.00001E-3	-79.675019E-9	-639.33163E-15	1.3667038E-3	911.25717E-6	144.00001E-3	-79.675019E-9
146.99998E-3	-693.17300E-15	1.1025383E-3	498.55118E-6	147.00000E-3	-79.675019E-9	-700.88634E-15	2.1335862E-3	-170.39184E-6	147.00000E-3	-79.675019E-9
150.00001E-3	-679.97875E-15	1.6364853E-3	-856.35297E-6	150.00001E-3	-79.675019E-9	-675.28893E-15	1.5897285E-3	588.00203E-6	150.00001E-3	-79.675019E-9
