# Supplementary material for: An electrically controlled single-molecule spin switch
Source: Nat Commun. 2025 Sep 8;16:8242. doi: 10.1038/s41467-025-63574-0 (PMC12417546; doi:10.1038/s41467-025-63574-0)
Supplement: Supplementary file 3 — Source Data [file 41467_2025_63574_MOESM3_ESM.zip › SourceData/Figure2cd/Bias-Spectroscopy16235.dat]

Experiment	bias spectroscopy	
Saved Date	26.07.2024 19:54:19	
User		
Date		
X (m)	28.4344E-9	
Y (m)	440.566E-9	
Z (m)	-79.7746E-9	
Z offset (m)	60E-12	
Settling time (s)	200E-3	
Integration time (s)	100E-3	
Z-Ctrl hold	TRUE	
Final Z (m)	N/A	
Start time	26.07.2024 19:53:18	
Filter type	None	
Order		
Cutoff frq		

[DATA]
Bias calc (V)	Current (A)	Input 2 (V)	Input 3 (V)	Bias (V)	Z (m)	Current [bwd] (A)	Input 2 [bwd] (V)	Input 3 [bwd] (V)	Bias [bwd] (V)	Z [bwd] (m)
-150.00001E-3	7.5247291E-12	684.89456E-6	-580.32305E-6	-150.00001E-3	-79.714610E-9	7.3819822E-12	761.84009E-6	565.67538E-6	-150.00001E-3	-79.714610E-9
-147.20000E-3	7.4231368E-12	1.8583771E-3	876.89591E-6	-147.20000E-3	-79.714610E-9	7.2505214E-12	429.54940E-6	-581.83976E-6	-147.20000E-3	-79.714610E-9
-144.40000E-3	7.2187538E-12	1.9705254E-3	-1.2332245E-3	-144.40000E-3	-79.714610E-9	7.1140802E-12	996.52028E-6	456.58034E-6	-144.40000E-3	-79.714610E-9
-141.60001E-3	7.0796038E-12	3.0167520E-3	1.0527557E-3	-141.60001E-3	-79.714610E-9	6.9474968E-12	1.2525376E-3	-62.081912E-6	-141.60001E-3	-79.714610E-9
-138.80001E-3	6.9548247E-12	-119.41223E-6	-1.7060005E-3	-138.80001E-3	-79.714610E-9	6.8275897E-12	989.55387E-6	-1.7997887E-3	-138.80001E-3	-79.714610E-9
-136.00001E-3	6.7870887E-12	2.7033477E-3	-139.12735E-6	-136.00001E-3	-79.714610E-9	2.2450134E-12	2.1272195E-3	-35.086061E-6	-136.00001E-3	-79.714610E-9
-133.20000E-3	6.7194956E-12	2.1663255E-3	-1.6230225E-3	-133.20000E-3	-79.714610E-9	2.1911591E-12	1.5546982E-3	1.2123893E-3	-133.20000E-3	-79.714610E-9
-130.40000E-3	6.5472788E-12	1.8854156E-3	861.65848E-6	-130.40000E-3	-79.714610E-9	2.1207680E-12	-26.671600E-6	305.79453E-6	-130.40000E-3	-79.714610E-9
-127.60001E-3	6.4320970E-12	1.6913872E-3	891.94567E-6	-127.60000E-3	-79.714610E-9	2.0616692E-12	2.2605124E-3	1.6638268E-3	-127.60000E-3	-79.714610E-9
-124.80001E-3	6.2647270E-12	923.88917E-6	-31.029511E-6	-124.80000E-3	-79.714610E-9	2.0239366E-12	257.16325E-6	-1.3546074E-3	-124.80000E-3	-79.714610E-9
-122.00001E-3	6.1490717E-12	-6.1981200E-6	611.83469E-6	-122.00001E-3	-79.714610E-9	1.9484438E-12	2.4911438E-3	-195.15763E-6	-122.00001E-3	-79.714610E-9
-119.20001E-3	6.0044274E-12	911.50892E-6	-1.4651291E-3	-119.20001E-3	-79.714610E-9	1.8719590E-12	1.9648438E-3	-887.00792E-6	-119.20001E-3	-79.714610E-9
-116.40000E-3	5.8372916E-12	1.0681831E-3	-697.27475E-6	-116.40000E-3	-79.714610E-9	1.8162286E-12	-272.22594E-6	-1.6717850E-3	-116.40000E-3	-79.714610E-9
-113.60001E-3	5.7337455E-12	2.3612243E-3	-1.5631027E-3	-113.60001E-3	-79.714610E-9	1.7562157E-12	556.27897E-6	-189.88113E-6	-113.60001E-3	-79.714610E-9
-110.80001E-3	5.6190170E-12	1.7946839E-3	1.2672584E-3	-110.80001E-3	-79.714610E-9	1.6860673E-12	1.8584800E-3	433.44192E-6	-110.80001E-3	-79.714610E-9
-108.00001E-3	5.4024584E-12	3.4372604E-3	-1.1612595E-3	-108.00000E-3	-79.714610E-9	1.6323365E-12	494.04905E-6	23.681640E-6	-108.00000E-3	-79.714610E-9
-105.20001E-3	5.3140344E-12	1.7216889E-3	2.0945671E-3	-105.20001E-3	-79.714610E-9	1.5976327E-12	1.1106621E-3	-297.45713E-6	-105.20001E-3	-79.714610E-9
-102.40000E-3	5.1975334E-12	174.49798E-6	-702.85948E-6	-102.40000E-3	-79.714610E-9	1.5180749E-12	673.39023E-6	-1.5892540E-3	-102.40000E-3	-79.714610E-9
-99.600010E-3	5.0586579E-12	1.5823555E-3	544.02999E-6	-99.600002E-3	-79.714610E-9	1.4745148E-12	2.0784813E-3	289.92080E-6	-99.600002E-3	-79.714610E-9
-96.800007E-3	4.9145150E-12	918.95065E-6	237.50457E-6	-96.800007E-3	-79.714610E-9	1.4166559E-12	3.9031984E-6	-1.0431496E-3	-96.800007E-3	-79.714610E-9
-94.000012E-3	4.8030312E-12	1.4459534E-3	800.08240E-6	-94.000004E-3	-79.714610E-9	1.3521578E-12	1.1468079E-3	-341.00265E-6	-94.000004E-3	-79.714610E-9
-91.200009E-3	4.6520478E-12	1.1153389E-3	102.69089E-6	-91.200009E-3	-79.714610E-9	1.3052407E-12	1.8950539E-3	-1.8375992E-3	-91.200009E-3	-79.714610E-9
-88.400006E-3	4.5385557E-12	2.2880326E-3	976.76471E-6	-88.400006E-3	-79.714610E-9	1.2705689E-12	2.3198219E-3	-647.31523E-6	-88.400006E-3	-79.714610E-9
-85.600011E-3	4.4200906E-12	1.5962829E-3	1.4968185E-3	-85.600004E-3	-79.714610E-9	1.1941605E-12	1.5045532E-3	511.55931E-6	-85.600004E-3	-79.714610E-9
-82.800008E-3	4.2287025E-12	852.48105E-6	-1.1335945E-3	-82.800008E-3	-79.714610E-9	1.1487016E-12	2.4273337E-3	-509.30557E-6	-82.800008E-3	-79.714610E-9
-80.000006E-3	4.1316620E-12	1.7061379E-3	-210.18830E-6	-80.000006E-3	-79.714610E-9	1.1121430E-12	-209.55048E-6	1.2909141E-3	-80.000006E-3	-79.714610E-9
-77.200010E-3	3.9880577E-12	659.65421E-6	-952.40783E-6	-77.200003E-3	-79.714610E-9	1.0387559E-12	1.6478378E-3	-1.1856323E-3	-77.200003E-3	-79.714610E-9
-74.400008E-3	3.8155594E-12	3.0912880E-3	1.1589165E-3	-74.400008E-3	-79.714610E-9	983.20484E-15	1.2978889E-3	850.20368E-6	-74.400008E-3	-79.714610E-9
-71.600005E-3	3.6704294E-12	604.43801E-6	834.13313E-6	-71.600005E-3	-79.714610E-9	959.13858E-15	284.85488E-6	1.4680618E-3	-71.600005E-3	-79.714610E-9
-68.800010E-3	3.5359177E-12	369.60145E-6	981.24845E-6	-68.800002E-3	-79.714610E-9	910.58140E-15	1.6793670E-3	-656.72072E-6	-68.800002E-3	-79.714610E-9
-66.000007E-3	3.3872848E-12	563.60930E-6	1.1665116E-3	-66.000007E-3	-79.714610E-9	870.47898E-15	1.3094421E-3	303.03802E-6	-66.000007E-3	-79.714610E-9
-63.200012E-3	3.2188698E-12	2.0711387E-3	1.7068428E-3	-63.200004E-3	-79.714610E-9	855.67566E-15	2.5035813E-3	69.640351E-6	-63.200004E-3	-79.714610E-9
-60.400009E-3	3.1296853E-12	535.38132E-6	-1.1127082E-3	-60.400005E-3	-79.714610E-9	798.99916E-15	1.9968047E-3	-677.06988E-6	-60.400005E-3	-79.714610E-9
-57.600006E-3	2.9792191E-12	394.00024E-6	814.55917E-6	-57.600006E-3	-79.714610E-9	743.86840E-15	-377.91368E-6	-992.06995E-6	-57.600006E-3	-79.714610E-9
-54.800011E-3	2.8091043E-12	922.82944E-6	641.62980E-6	-54.800004E-3	-79.714610E-9	683.01099E-15	2.1045455E-3	-553.28751E-6	-54.800004E-3	-79.714610E-9
-52.000009E-3	2.6942604E-12	2.6875054E-3	-503.18753E-6	-52.000005E-3	-79.714610E-9	675.28090E-15	758.79518E-6	15.512847E-6	-52.000005E-3	-79.714610E-9
-49.200013E-3	2.5177345E-12	1.4933593E-3	-2.1876672E-3	-49.200006E-3	-79.714610E-9	640.05523E-15	1.1459816E-3	527.31932E-6	-49.200006E-3	-79.714610E-9
-46.400011E-3	2.3497452E-12	1.4868057E-3	1.7030472E-3	-46.400007E-3	-79.714610E-9	591.94809E-15	2.5207221E-3	692.00667E-6	-46.400007E-3	-79.714610E-9
-43.600008E-3	2.2381081E-12	513.22556E-6	-257.49818E-6	-43.600004E-3	-79.714610E-9	560.25405E-15	1.0466049E-3	-33.533477E-6	-43.600004E-3	-79.714610E-9
-40.800013E-3	2.0812280E-12	175.98801E-6	-2.1546807E-3	-40.800005E-3	-79.714610E-9	509.95194E-15	2.4810135E-3	-740.84394E-6	-40.800005E-3	-79.714610E-9
-38.000010E-3	1.9185753E-12	986.26711E-6	1.0432282E-3	-38.000006E-3	-79.714610E-9	482.43880E-15	861.61116E-6	-358.16649E-6	-38.000006E-3	-79.714610E-9
-35.200007E-3	1.7867883E-12	2.0975869E-3	164.19754E-6	-35.200007E-3	-79.714610E-9	465.75103E-15	293.38835E-6	-32.073211E-6	-35.200007E-3	-79.714610E-9
-32.400012E-3	1.6641328E-12	2.0164528E-3	40.428160E-6	-32.400005E-3	-79.714610E-9	397.81053E-15	1.9685379E-3	123.55576E-6	-32.400005E-3	-79.714610E-9
-29.600009E-3	1.5040445E-12	1.1747299E-3	-865.90421E-6	-29.600006E-3	-79.714610E-9	380.42312E-15	952.10492E-6	-212.01020E-6	-29.600006E-3	-79.714610E-9
-26.800007E-3	1.3662676E-12	2.3378257E-3	-201.13068E-6	-26.800005E-3	-79.714610E-9	342.09994E-15	1.8451447E-3	593.77670E-6	-26.800005E-3	-79.714610E-9
-24.000004E-3	1.2338487E-12	2.1564674E-3	476.32292E-6	-24.000006E-3	-79.714610E-9	282.34728E-15	1.0194527E-3	384.56573E-6	-24.000006E-3	-79.714610E-9
-21.200016E-3	1.0634409E-12	1.3869751E-3	203.22342E-6	-21.200005E-3	-79.714610E-9	253.74391E-15	2.6569336E-3	-793.28229E-6	-21.200005E-3	-79.714610E-9
-18.400013E-3	931.99244E-15	356.14165E-6	-826.93255E-6	-18.400006E-3	-79.714610E-9	248.60704E-15	1.0426384E-3	-402.80152E-6	-18.400006E-3	-79.714610E-9
-15.600011E-3	776.04459E-15	1.5739364E-3	117.23251E-6	-15.600005E-3	-79.714610E-9	212.09887E-15	748.34516E-6	-640.65855E-6	-15.600005E-3	-79.714610E-9
-12.800008E-3	631.90019E-15	944.86389E-6	-662.28869E-6	-12.800005E-3	-79.714610E-9	165.02397E-15	1.7869751E-3	338.02263E-6	-12.800005E-3	-79.714610E-9
-10.000005E-3	491.54452E-15	2.1019692E-3	712.22457E-6	-10.000005E-3	-79.714610E-9	168.60673E-15	2.9344002E-3	-425.40435E-6	-10.000005E-3	-79.714610E-9
-7.2000176E-3	363.03726E-15	554.23658E-6	198.85178E-6	-7.2000055E-3	-79.714610E-9	83.355889E-15	1.1374580E-3	-103.12119E-6	-7.2000055E-3	-79.714610E-9
-4.4000149E-3	195.89098E-15	1.3722916E-3	-1.3680847E-3	-4.4000056E-3	-79.714610E-9	74.970419E-15	1.1549859E-3	1.3688629E-3	-4.4000056E-3	-79.714610E-9
-1.6000122E-3	82.193170E-15	2.0330895E-3	-94.396972E-6	-1.6000053E-3	-79.714610E-9	56.478293E-15	1.0693023E-3	-960.63159E-6	-1.6000053E-3	-79.714610E-9
1.1999905E-3	19.981558E-15	448.46116E-6	-507.00072E-6	1.1999947E-3	-79.714610E-9	40.504631E-15	995.59408E-6	-158.21456E-6	1.1999947E-3	-79.714610E-9
3.9999932E-3	-133.22812E-15	1.9801094E-3	-598.94030E-6	3.9999946E-3	-79.714610E-9	13.123496E-15	1.6669128E-3	-957.67743E-6	3.9999946E-3	-79.714610E-9
6.7999959E-3	-233.84991E-15	740.24813E-6	-617.62845E-6	6.7999945E-3	-79.714610E-9	3.8331786E-15	1.9370362E-3	-1.9598221E-3	6.7999945E-3	-79.714610E-9
9.5999837E-3	-357.60709E-15	1.5926743E-3	-729.32203E-6	9.5999949E-3	-79.714610E-9	-64.276709E-15	1.6370453E-3	-2.0298767E-3	9.5999949E-3	-79.714610E-9
12.399986E-3	-538.88377E-15	1.3899490E-3	892.32333E-6	12.399995E-3	-79.714610E-9	-88.214687E-15	969.27187E-6	425.72021E-6	12.399995E-3	-79.714610E-9
15.199989E-3	-702.55260E-15	1.4356461E-3	460.43168E-6	15.199995E-3	-79.714610E-9	-111.38669E-15	883.92332E-6	-611.78970E-6	15.199995E-3	-79.714610E-9
17.999992E-3	-833.23799E-15	201.91802E-6	-1.2714119E-3	17.999995E-3	-79.714610E-9	-140.15868E-15	1.4578011E-3	-706.01958E-6	17.999995E-3	-79.714610E-9
20.799994E-3	-1.0159063E-12	1.7001785E-3	-112.16202E-6	20.799994E-3	-79.714610E-9	-196.86871E-15	1.4734161E-3	-1.4962989E-3	20.799994E-3	-79.714610E-9
23.599982E-3	-1.1926375E-12	1.7387765E-3	-320.28047E-6	23.599995E-3	-79.714610E-9	-198.86532E-15	575.01218E-6	-697.99426E-6	23.599995E-3	-79.714610E-9
26.399985E-3	-1.3420179E-12	2.3666015E-3	-538.19275E-6	26.399994E-3	-79.714610E-9	-239.31028E-15	1.3687081E-3	-696.96963E-6	26.399994E-3	-79.714610E-9
29.199988E-3	-1.5123022E-12	1.0024147E-3	-179.25110E-6	29.199995E-3	-79.714610E-9	-265.11136E-15	2.4452796E-3	-833.86304E-6	29.199995E-3	-79.714610E-9
31.999990E-3	-1.7045049E-12	2.6826835E-3	829.85003E-6	31.999994E-3	-79.714610E-9	-291.17794E-15	2.1373155E-3	-964.94600E-6	31.999994E-3	-79.714610E-9
34.799993E-3	-1.8718740E-12	16.444397E-6	1.4074395E-3	34.799993E-3	-79.714610E-9	-313.57555E-15	-254.74321E-6	-903.92685E-6	34.799993E-3	-79.714610E-9
37.599981E-3	-2.0040159E-12	1.8878181E-3	-1.2063049E-3	37.599996E-3	-79.714610E-9	-367.95941E-15	1.5375366E-3	-419.69528E-6	37.599996E-3	-79.714610E-9
40.399984E-3	-2.2244398E-12	25.006866E-6	-916.21780E-6	40.399995E-3	-79.714610E-9	-384.52358E-15	1.2479408E-3	1.0079239E-3	40.399995E-3	-79.714610E-9
43.199986E-3	-2.4205258E-12	980.93564E-6	-269.30848E-6	43.199994E-3	-79.714610E-9	-396.38196E-15	1.1667374E-3	139.64310E-6	43.199994E-3	-79.714610E-9
45.999989E-3	-2.5786168E-12	412.23448E-6	22.038268E-6	45.999996E-3	-79.714610E-9	-456.92275E-15	2.1450364E-3	-2.2952438E-3	45.999996E-3	-79.714610E-9
48.799992E-3	-2.7854208E-12	2.0422882E-3	1.5958786E-3	48.799995E-3	-79.714610E-9	-488.31842E-15	3.0393486E-3	-1.3662658E-3	48.799995E-3	-79.714610E-9
51.599979E-3	-2.9556119E-12	2.2046852E-3	-1.1475326E-3	51.599994E-3	-79.714610E-9	-498.38161E-15	1.0203194E-3	53.160857E-6	51.599994E-3	-79.714610E-9
54.399982E-3	-3.1447820E-12	1.4068641E-3	-148.31313E-6	54.399993E-3	-79.714610E-9	-542.04541E-15	2.7401650E-3	530.43215E-6	54.399993E-3	-79.714610E-9
57.199985E-3	-3.3677716E-12	1.2165031E-3	-517.45761E-6	57.199996E-3	-79.714610E-9	-571.34077E-15	402.93502E-6	600.38146E-6	57.199996E-3	-79.714610E-9
59.999987E-3	-3.5552273E-12	1.2697083E-3	-658.38010E-6	59.999995E-3	-79.714610E-9	-583.30895E-15	1.5045028E-3	54.829408E-6	59.999995E-3	-79.714610E-9
62.799990E-3	-3.7716505E-12	2.2697945E-3	-1.7072960E-3	62.799998E-3	-79.714610E-9	-597.30969E-15	96.537784E-6	-47.397614E-6	62.799998E-3	-79.714610E-9
65.599993E-3	-3.9930524E-12	2.3117699E-3	-40.251922E-6	65.599993E-3	-79.714610E-9	-624.53135E-15	345.39794E-6	-477.16597E-6	65.599993E-3	-79.714610E-9
68.399981E-3	-4.1944187E-12	35.347748E-6	-207.79038E-6	68.399996E-3	-79.714610E-9	-680.47694E-15	1.6502159E-3	-960.62623E-6	68.399996E-3	-79.714610E-9
71.199983E-3	-4.3888721E-12	1.0367112E-3	-807.55004E-6	71.199998E-3	-79.714610E-9	-697.27839E-15	2.8288192E-3	-784.69922E-6	71.199998E-3	-79.714610E-9
73.999986E-3	-4.6252720E-12	1.2679641E-3	-1.9378418E-3	73.999994E-3	-79.714610E-9	-741.47703E-15	683.11923E-6	-444.31840E-6	73.999994E-3	-79.714610E-9
76.799989E-3	-4.8256772E-12	1.6713119E-3	311.22207E-6	76.799996E-3	-79.714610E-9	-804.40732E-15	-123.21319E-6	-705.37796E-6	76.799996E-3	-79.714610E-9
79.599991E-3	-5.0936187E-12	629.25031E-6	275.28382E-6	79.599991E-3	-79.714610E-9	-806.25361E-15	682.71102E-6	1.3779220E-3	79.599991E-3	-79.714610E-9
82.399979E-3	-5.2500005E-12	543.16252E-6	921.27459E-6	82.399994E-3	-79.714610E-9	-875.74213E-15	727.73820E-6	1.0830162E-3	82.399994E-3	-79.714610E-9
85.199982E-3	-5.4955259E-12	712.00181E-6	-662.84178E-6	85.199997E-3	-79.714610E-9	-897.76136E-15	219.04449E-6	741.46118E-6	85.199997E-3	-79.714610E-9
87.999985E-3	-5.6530644E-12	1.8883301E-3	325.69582E-6	87.999992E-3	-79.714610E-9	-904.59649E-15	1.4003883E-3	-250.84382E-6	87.999992E-3	-79.714610E-9
90.799987E-3	-5.9168833E-12	326.21232E-6	-1.2267105E-3	90.799995E-3	-79.714610E-9	-945.16203E-15	-28.117371E-6	-547.32134E-6	90.799995E-3	-79.714610E-9
93.599990E-3	-6.1072727E-12	3.8383720E-3	1.2079674E-3	93.599997E-3	-79.714610E-9	-950.97942E-15	-412.66938E-6	1.2534980E-3	93.599997E-3	-79.714610E-9
96.399993E-3	-6.3039999E-12	1.2996071E-3	178.23638E-6	96.399993E-3	-79.714610E-9	-1.0213270E-12	1.3051804E-3	-1.1396790E-3	96.399993E-3	-79.714610E-9
99.199980E-3	-6.5377482E-12	1.0562477E-3	-436.62873E-6	99.199995E-3	-79.714610E-9	-1.0402304E-12	1.5118439E-3	-570.14311E-6	99.199995E-3	-79.714610E-9
102.00000E-3	-6.7487539E-12	2.0715767E-3	-916.77398E-6	102.00000E-3	-79.714610E-9	-1.0794661E-12	649.11117E-6	-456.02035E-6	102.00000E-3	-79.714610E-9
104.79999E-3	-6.9619922E-12	2.1917557E-3	431.85044E-6	104.79999E-3	-79.714610E-9	-1.1188330E-12	780.81054E-6	-324.60556E-6	104.79999E-3	-79.714610E-9
107.59997E-3	-7.1560184E-12	1.1344025E-3	-1.5960747E-3	107.60000E-3	-79.714610E-9	-1.1630415E-12	2.4311470E-3	697.70432E-6	107.60000E-3	-79.714610E-9
110.39999E-3	-7.4238697E-12	1.7563469E-3	-1.8660766E-3	110.40000E-3	-79.714610E-9	-1.2212194E-12	2.4254716E-3	-404.47159E-6	110.40000E-3	-79.714610E-9
113.19998E-3	-7.7091875E-12	382.19072E-6	1.5294388E-3	113.19999E-3	-79.714610E-9	-1.2054228E-12	1.8175622E-3	388.35220E-6	113.19999E-3	-79.714610E-9
116.00000E-3	-8.0681139E-12	197.77755E-6	-1.7450829E-3	116.00000E-3	-79.714610E-9	-1.2406492E-12	2.4076416E-3	-808.68223E-6	116.00000E-3	-79.714610E-9
118.79998E-3	-8.9676452E-12	180.98069E-6	686.59818E-6	118.79999E-3	-79.714610E-9	-1.2965139E-12	1.2688888E-3	58.318328E-6	118.79999E-3	-79.714610E-9
121.59997E-3	-9.6954285E-12	-222.43042E-6	-93.017581E-6	121.59999E-3	-79.714610E-9	-1.2787733E-12	1.0292572E-3	-1.1860565E-3	121.59999E-3	-79.714610E-9
124.39999E-3	-5.1432504E-12	2.6206665E-3	2.0611221E-3	124.40000E-3	-79.714610E-9	-1.3295766E-12	2.7527038E-3	-253.26386E-6	124.40000E-3	-79.714610E-9
127.19998E-3	-1.3805181E-12	731.67420E-6	-994.97754E-6	127.19999E-3	-79.714610E-9	-1.3855978E-12	2.3506219E-3	190.21759E-6	127.19999E-3	-79.714610E-9
130.00000E-3	-1.3966680E-12	140.14359E-6	733.58533E-6	130.00000E-3	-79.714610E-9	-1.3798842E-12	2.7432579E-3	-1.7683136E-3	130.00000E-3	-79.714610E-9
