# Supplementary material for: An electrically controlled single-molecule spin switch
Source: Nat Commun. 2025 Sep 8;16:8242. doi: 10.1038/s41467-025-63574-0 (PMC12417546; doi:10.1038/s41467-025-63574-0)
Supplement: Supplementary file 3 — Source Data [file 41467_2025_63574_MOESM3_ESM.zip › SourceData/Figure2cd/Bias-Spectroscopy16237.dat]

Experiment	bias spectroscopy	
Saved Date	26.07.2024 20:00:02	
User		
Date		
X (m)	28.4352E-9	
Y (m)	440.569E-9	
Z (m)	-79.7738E-9	
Z offset (m)	20E-12	
Settling time (s)	200E-3	
Integration time (s)	100E-3	
Z-Ctrl hold	TRUE	
Final Z (m)	N/A	
Start time	26.07.2024 19:59:01	
Filter type	None	
Order		
Cutoff frq		

[DATA]
Bias calc (V)	Current (A)	Input 2 (V)	Input 3 (V)	Bias (V)	Z (m)	Current [bwd] (A)	Input 2 [bwd] (V)	Input 3 [bwd] (V)	Bias [bwd] (V)	Z [bwd] (m)
-150.00001E-3	15.848682E-12	1.2798653E-3	-484.13695E-6	-150.00001E-3	-79.753811E-9	15.748198E-12	305.17729E-6	-791.11406E-6	-150.00001E-3	-79.753811E-9
-147.20000E-3	15.571428E-12	1.3864395E-3	-972.24733E-6	-147.20000E-3	-79.753811E-9	15.462532E-12	-339.58053E-6	-1.0482193E-3	-147.20000E-3	-79.753811E-9
-144.40000E-3	15.282836E-12	-115.77072E-6	662.31156E-6	-144.40000E-3	-79.753811E-9	15.242909E-12	932.57293E-6	-1.0024109E-3	-144.40000E-3	-79.753811E-9
-141.60001E-3	15.049247E-12	1.6947022E-3	1.6324425E-3	-141.60001E-3	-79.753811E-9	14.953611E-12	1.8944641E-3	1.5520256E-3	-141.60001E-3	-79.753811E-9
-138.80001E-3	14.688901E-12	2.4016183E-3	205.33599E-6	-138.80001E-3	-79.753811E-9	14.700387E-12	1.9769715E-3	-122.41745E-6	-138.80001E-3	-79.753811E-9
-136.00001E-3	14.538008E-12	1.3717865E-3	-796.67207E-6	-136.00001E-3	-79.753811E-9	14.420804E-12	3.8738160E-3	-369.47479E-6	-136.00001E-3	-79.753811E-9
-133.20000E-3	14.204354E-12	-183.92182E-6	290.20919E-6	-133.20000E-3	-79.753811E-9	14.135954E-12	2.5572265E-3	886.60890E-6	-133.20000E-3	-79.753811E-9
-130.40000E-3	13.911346E-12	1.9252144E-3	609.36506E-6	-130.40000E-3	-79.753811E-9	13.860163E-12	5.5691949E-3	-4.1092508E-3	-130.40000E-3	-79.753811E-9
-127.60001E-3	13.628130E-12	252.30864E-6	1.4168129E-3	-127.60000E-3	-79.753811E-9	4.7034585E-12	652.85031E-6	-1.3534859E-3	-127.60000E-3	-79.753811E-9
-124.80001E-3	13.297493E-12	2.7297614E-3	-285.47898E-6	-124.80000E-3	-79.753811E-9	4.5717184E-12	1.0094803E-3	-74.897769E-6	-124.80000E-3	-79.753811E-9
-122.00001E-3	13.057389E-12	1.5307991E-3	-780.62440E-6	-122.00001E-3	-79.753811E-9	4.4178346E-12	291.61453E-6	524.09212E-6	-122.00001E-3	-79.753811E-9
-119.20001E-3	12.757252E-12	1.3164849E-3	-148.71369E-6	-119.20001E-3	-79.753811E-9	4.3254280E-12	915.43118E-6	94.482421E-6	-119.20001E-3	-79.753811E-9
-116.40000E-3	12.472588E-12	2.6868721E-3	1.4604446E-3	-116.40000E-3	-79.753811E-9	4.1335563E-12	-447.95839E-6	-2.2167854E-3	-116.40000E-3	-79.753811E-9
-113.60001E-3	12.206066E-12	1.7971939E-3	292.63229E-6	-113.60001E-3	-79.753811E-9	3.9976807E-12	973.97534E-6	689.88343E-6	-113.60001E-3	-79.753811E-9
-110.80001E-3	11.955774E-12	3.4125198E-3	6.1302185E-6	-110.80001E-3	-79.753811E-9	3.8794519E-12	1.0437096E-3	512.11927E-6	-110.80001E-3	-79.753811E-9
-108.00001E-3	11.613751E-12	1.7501884E-3	1.3313881E-3	-108.00000E-3	-79.753811E-9	3.7052080E-12	693.87438E-6	926.16427E-6	-108.00000E-3	-79.753811E-9
-105.20001E-3	11.338645E-12	869.98136E-6	-1.5815811E-3	-105.20001E-3	-79.753811E-9	3.5865531E-12	693.13199E-6	1.4396622E-3	-105.20001E-3	-79.753811E-9
-102.40000E-3	11.047488E-12	-515.82110E-6	-773.14069E-6	-102.40000E-3	-79.753811E-9	3.4547135E-12	1.4404815E-3	452.99379E-6	-102.40000E-3	-79.753811E-9
-99.600010E-3	10.679295E-12	2.1559363E-3	-1.6708252E-3	-99.600002E-3	-79.753811E-9	3.3371682E-12	485.20204E-6	-769.05440E-6	-99.600002E-3	-79.753811E-9
-96.800007E-3	10.508759E-12	1.8447830E-3	3.0567893E-3	-96.800007E-3	-79.753811E-9	3.2225518E-12	2.8989427E-3	-230.17349E-6	-96.800007E-3	-79.753811E-9
-94.000012E-3	10.166501E-12	907.91320E-6	-980.34518E-6	-94.000004E-3	-79.753811E-9	3.1009971E-12	768.08850E-6	-834.60618E-6	-94.000004E-3	-79.753811E-9
-91.200009E-3	9.9060413E-12	741.33300E-6	495.12403E-6	-91.200009E-3	-79.753811E-9	2.9723611E-12	1.5152451E-3	294.62433E-6	-91.200009E-3	-79.753811E-9
-88.400006E-3	9.6803841E-12	1.1862961E-3	106.41022E-6	-88.400006E-3	-79.753811E-9	2.8620118E-12	2.0436728E-3	334.38034E-6	-88.400006E-3	-79.753811E-9
-85.600011E-3	9.3141371E-12	2.2210458E-3	614.83076E-6	-85.600004E-3	-79.753811E-9	2.7143823E-12	642.03184E-6	-643.15338E-6	-85.600004E-3	-79.753811E-9
-82.800008E-3	9.0110194E-12	568.50433E-6	1.3055580E-3	-82.800008E-3	-79.753811E-9	2.6101189E-12	2.3008217E-3	-751.42056E-6	-82.800008E-3	-79.753811E-9
-80.000006E-3	8.6927210E-12	1.1905289E-3	-528.57440E-6	-80.000006E-3	-79.753811E-9	2.4985138E-12	1.3218559E-3	-1.0528496E-3	-80.000006E-3	-79.753811E-9
-77.200010E-3	8.4302443E-12	250.05644E-6	617.50185E-6	-77.200003E-3	-79.753811E-9	2.3783480E-12	2.0730470E-3	-321.56831E-6	-77.200003E-3	-79.753811E-9
-74.400008E-3	8.0873789E-12	1.5611610E-3	-936.83775E-6	-74.400008E-3	-79.753811E-9	2.2391878E-12	1.8311515E-3	539.23874E-6	-74.400008E-3	-79.753811E-9
-71.600005E-3	7.8338204E-12	1.4349404E-3	-213.74588E-6	-71.600005E-3	-79.753811E-9	2.1592233E-12	-41.867828E-6	185.53543E-6	-71.600005E-3	-79.753811E-9
-68.800010E-3	7.5257422E-12	-1.7996689E-3	-1.2118882E-3	-68.800002E-3	-79.753811E-9	2.0675484E-12	987.05140E-6	1.6182747E-3	-68.800002E-3	-79.753811E-9
-66.000007E-3	7.1621003E-12	1.0665482E-3	581.30111E-6	-66.000007E-3	-79.753811E-9	1.9481897E-12	1.1095786E-3	-223.42301E-6	-66.000007E-3	-79.753811E-9
-63.200012E-3	6.8599692E-12	-417.95732E-6	-506.44606E-6	-63.200004E-3	-79.753811E-9	1.8612130E-12	-761.52646E-6	154.28390E-6	-63.200004E-3	-79.753811E-9
-60.400009E-3	6.5399895E-12	3.0609237E-3	1.5609504E-3	-60.400005E-3	-79.753811E-9	1.7656007E-12	-568.86824E-6	1.7962410E-3	-60.400005E-3	-79.753811E-9
-57.600006E-3	6.2295022E-12	2.4717445E-3	-535.16467E-6	-57.600006E-3	-79.753811E-9	1.6460214E-12	3.2893005E-3	-1.5473297E-3	-57.600006E-3	-79.753811E-9
-54.800011E-3	5.9427073E-12	1.3836136E-3	-232.47223E-6	-54.800004E-3	-79.753811E-9	1.5351487E-12	419.09944E-6	468.17856E-6	-54.800004E-3	-79.753811E-9
-52.000009E-3	5.6546044E-12	1.4776917E-3	-1.1078460E-3	-52.000005E-3	-79.753811E-9	1.4659753E-12	400.25939E-6	1.0383499E-3	-52.000005E-3	-79.753811E-9
-49.200013E-3	5.2948943E-12	2.5261552E-3	-368.47687E-6	-49.200006E-3	-79.753811E-9	1.3920029E-12	2.6148171E-3	-934.79769E-6	-49.200006E-3	-79.753811E-9
-46.400011E-3	4.9859847E-12	2.4089203E-3	-128.01513E-6	-46.400007E-3	-79.753811E-9	1.2827096E-12	-344.53583E-6	526.31838E-6	-46.400007E-3	-79.753811E-9
-43.600008E-3	4.6718428E-12	419.96993E-6	-469.52590E-6	-43.600004E-3	-79.753811E-9	1.1984911E-12	-120.61386E-6	1.2565705E-3	-43.600004E-3	-79.753811E-9
-40.800013E-3	4.3383652E-12	1.0061691E-3	-1.4513328E-3	-40.800005E-3	-79.753811E-9	1.1284631E-12	715.17791E-6	375.15486E-6	-40.800005E-3	-79.753811E-9
-38.000010E-3	4.0395066E-12	80.390928E-6	19.091034E-6	-38.000006E-3	-79.753811E-9	1.0220071E-12	2.1424012E-3	243.91632E-6	-38.000006E-3	-79.753811E-9
-35.200007E-3	3.7265794E-12	754.90266E-6	-568.49368E-6	-35.200007E-3	-79.753811E-9	962.04847E-15	91.746522E-6	1.5223420E-3	-35.200007E-3	-79.753811E-9
-32.400012E-3	3.4063804E-12	68.642425E-6	-648.36047E-6	-32.400005E-3	-79.753811E-9	870.27830E-15	-381.96944E-6	266.05910E-6	-32.400005E-3	-79.753811E-9
-29.600009E-3	3.1132904E-12	3.1395485E-3	559.89611E-6	-29.600006E-3	-79.753811E-9	794.72827E-15	1.2968597E-3	-1.0038163E-3	-29.600006E-3	-79.753811E-9
-26.800007E-3	2.7827760E-12	2.5106338E-3	-726.14441E-6	-26.800005E-3	-79.753811E-9	708.50769E-15	1.0961677E-3	122.13746E-6	-26.800005E-3	-79.753811E-9
-24.000004E-3	2.4872979E-12	954.48073E-6	744.10933E-6	-24.000006E-3	-79.753811E-9	638.06778E-15	382.90099E-6	-1.1326935E-3	-24.000006E-3	-79.753811E-9
-21.200016E-3	2.1939286E-12	1.8701783E-3	104.46472E-6	-21.200005E-3	-79.753811E-9	545.56598E-15	446.72471E-6	-396.86967E-6	-21.200005E-3	-79.753811E-9
-18.400013E-3	1.8938950E-12	1.8520401E-3	-729.95684E-6	-18.400006E-3	-79.753811E-9	489.72333E-15	-297.18629E-6	-66.086577E-6	-18.400006E-3	-79.753811E-9
-15.600011E-3	1.6065271E-12	393.63021E-6	-995.00653E-6	-15.600005E-3	-79.753811E-9	456.37908E-15	1.1993782E-3	-80.997466E-6	-15.600005E-3	-79.753811E-9
-12.800008E-3	1.2710138E-12	2.0288543E-3	760.96342E-6	-12.800005E-3	-79.753811E-9	350.73564E-15	1.4295754E-3	-1.0474122E-3	-12.800005E-3	-79.753811E-9
-10.000005E-3	1.0191027E-12	1.6660218E-3	932.89185E-6	-10.000005E-3	-79.753811E-9	262.65887E-15	954.47770E-6	610.10133E-6	-10.000005E-3	-79.753811E-9
-7.2000176E-3	670.10286E-15	386.04203E-6	-363.28353E-6	-7.2000055E-3	-79.753811E-9	218.31072E-15	533.12833E-6	280.99364E-6	-7.2000055E-3	-79.753811E-9
-4.4000149E-3	410.91631E-15	3.5193588E-3	1.0807717E-3	-4.4000056E-3	-79.753811E-9	136.32983E-15	751.87761E-6	-213.45443E-6	-4.4000056E-3	-79.753811E-9
-1.6000122E-3	202.81541E-15	2.3803292E-3	-43.772889E-6	-1.6000053E-3	-79.753811E-9	55.705437E-15	626.56176E-6	-352.14386E-6	-1.6000053E-3	-79.753811E-9
1.1999905E-3	-30.554017E-15	271.32034E-6	-272.33353E-6	1.1999947E-3	-79.753811E-9	8.5565413E-15	692.98170E-6	-1.2372033E-3	1.1999947E-3	-79.753811E-9
3.9999932E-3	-291.34502E-15	2.6709777E-3	338.51547E-6	3.9999946E-3	-79.753811E-9	-36.437043E-15	1.5269554E-3	-999.35301E-6	3.9999946E-3	-79.753811E-9
6.7999959E-3	-550.26605E-15	832.83387E-6	486.03743E-6	6.7999945E-3	-79.753811E-9	-108.97122E-15	2.2138299E-3	313.56508E-6	6.7999945E-3	-79.753811E-9
9.5999837E-3	-852.16881E-15	2.4467164E-3	-855.29633E-6	9.5999949E-3	-79.753811E-9	-164.33468E-15	1.1911590E-3	327.63061E-6	9.5999949E-3	-79.753811E-9
12.399986E-3	-1.2005117E-12	608.99201E-6	-866.28954E-6	12.399995E-3	-79.753811E-9	-210.82440E-15	877.53526E-6	1.9523354E-3	12.399995E-3	-79.753811E-9
15.199989E-3	-1.5131849E-12	1.0440316E-3	350.43716E-6	15.199995E-3	-79.753811E-9	-323.71046E-15	1.3235520E-3	1.9512962E-3	15.199995E-3	-79.753811E-9
17.999992E-3	-1.8545163E-12	812.83721E-6	-618.89418E-6	17.999995E-3	-79.753811E-9	-372.31961E-15	1.5418724E-3	-328.28597E-6	17.999995E-3	-79.753811E-9
20.799994E-3	-2.2349165E-12	1.8334365E-3	-748.48178E-6	20.799994E-3	-79.753811E-9	-424.33071E-15	2.3758651E-3	1.2975677E-3	20.799994E-3	-79.753811E-9
23.599982E-3	-2.5479360E-12	1.1635284E-3	972.94769E-6	23.599995E-3	-79.753811E-9	-534.00020E-15	449.73451E-6	-760.70864E-6	23.599995E-3	-79.753811E-9
26.399985E-3	-2.8892591E-12	1.3157792E-3	740.85768E-6	26.399994E-3	-79.753811E-9	-559.87837E-15	699.37971E-6	1.8436828E-3	26.399994E-3	-79.753811E-9
29.199988E-3	-3.2697087E-12	2.4346390E-3	-348.58857E-6	29.199995E-3	-79.753811E-9	-644.38841E-15	1.2238555E-3	-596.35774E-6	29.199995E-3	-79.753811E-9
31.999990E-3	-3.6296354E-12	1.0778107E-3	-557.03125E-6	31.999994E-3	-79.753811E-9	-740.42720E-15	1.0586143E-3	-755.78765E-6	31.999994E-3	-79.753811E-9
34.799993E-3	-3.9929770E-12	429.03289E-6	-705.99595E-6	34.799993E-3	-79.753811E-9	-780.45253E-15	624.41180E-6	586.40365E-6	34.799993E-3	-79.753811E-9
37.599981E-3	-4.3795132E-12	2.1236625E-3	-1.5658035E-3	37.599996E-3	-79.753811E-9	-851.87738E-15	1.2848801E-3	-1.2847863E-3	37.599996E-3	-79.753811E-9
40.399984E-3	-4.7768230E-12	2.1543975E-3	-984.13625E-6	40.399995E-3	-79.753811E-9	-927.85165E-15	533.74254E-6	-616.35056E-6	40.399995E-3	-79.753811E-9
43.199986E-3	-5.1150243E-12	1.6271485E-3	3.3195495E-6	43.199994E-3	-79.753811E-9	-1.0002455E-12	1.6427948E-3	-663.39952E-6	43.199994E-3	-79.753811E-9
45.999989E-3	-5.5259642E-12	1.6642006E-3	724.55063E-6	45.999996E-3	-79.753811E-9	-1.0500677E-12	1.1287880E-3	-682.45619E-6	45.999996E-3	-79.753811E-9
48.799992E-3	-5.9362463E-12	1.4345658E-3	-390.85082E-6	48.799995E-3	-79.753811E-9	-1.0946615E-12	1.7447579E-3	961.83165E-6	48.799995E-3	-79.753811E-9
51.599979E-3	-6.3145374E-12	-26.663209E-6	-1.3499367E-3	51.599994E-3	-79.753811E-9	-1.2040128E-12	826.61666E-6	-806.06458E-6	51.599994E-3	-79.753811E-9
54.399982E-3	-6.7461293E-12	2.3037910E-3	246.13648E-6	54.399993E-3	-79.753811E-9	-1.2473898E-12	94.047544E-6	-965.74862E-6	54.399993E-3	-79.753811E-9
57.199985E-3	-7.1426263E-12	1.6955124E-3	124.58954E-6	57.199996E-3	-79.753811E-9	-1.3347654E-12	1.3049416E-3	867.72843E-6	57.199996E-3	-79.753811E-9
59.999987E-3	-7.5426609E-12	1.8561622E-3	199.63914E-6	59.999995E-3	-79.753811E-9	-1.3904799E-12	2.3673424E-3	-67.807770E-6	59.999995E-3	-79.753811E-9
62.799990E-3	-8.0059301E-12	866.11707E-6	-340.95001E-6	62.799998E-3	-79.753811E-9	-1.4370687E-12	730.20859E-6	-87.152097E-6	62.799998E-3	-79.753811E-9
65.599993E-3	-8.3673251E-12	2.0347915E-3	-941.44593E-6	65.599993E-3	-79.753811E-9	-1.5289952E-12	2.6803412E-3	-1.1225524E-3	65.599993E-3	-79.753811E-9
68.399981E-3	-8.7771188E-12	251.52284E-6	-2.0455802E-3	68.399996E-3	-79.753811E-9	-1.5837934E-12	339.87351E-6	-38.050079E-6	68.399996E-3	-79.753811E-9
71.199983E-3	-9.2165312E-12	1.1043327E-3	16.124724E-6	71.199998E-3	-79.753811E-9	-1.6404577E-12	1.9950012E-3	-75.096890E-6	71.199998E-3	-79.753811E-9
73.999986E-3	-9.6155982E-12	1.3054565E-3	236.88278E-6	73.999994E-3	-79.753811E-9	-1.7529904E-12	983.73799E-6	686.99033E-6	73.999994E-3	-79.753811E-9
76.799989E-3	-9.9880078E-12	1.3303108E-3	13.353730E-6	76.799996E-3	-79.753811E-9	-1.8045438E-12	-47.032165E-6	-690.96143E-6	76.799996E-3	-79.753811E-9
79.599991E-3	-10.361366E-12	708.28322E-6	1.5341812E-3	79.599991E-3	-79.753811E-9	-1.8559750E-12	2.2407228E-3	-214.58665E-6	79.599991E-3	-79.753811E-9
82.399979E-3	-10.734276E-12	56.206514E-6	594.98596E-6	82.399994E-3	-79.753811E-9	-1.9508429E-12	1.2720978E-3	917.06082E-6	82.399994E-3	-79.753811E-9
85.199982E-3	-11.036783E-12	-832.76292E-6	159.49250E-6	85.199997E-3	-79.753811E-9	-2.0474020E-12	1.8810242E-3	392.16460E-6	85.199997E-3	-79.753811E-9
87.999985E-3	-11.370941E-12	1.8272423E-3	627.66264E-6	87.999992E-3	-79.753811E-9	-2.1001408E-12	-679.37776E-6	-1.2113785E-3	87.999992E-3	-79.753811E-9
90.799987E-3	-11.739501E-12	985.04487E-6	-815.48537E-6	90.799995E-3	-79.753811E-9	-2.2003590E-12	2.0107925E-3	-331.80465E-6	90.799995E-3	-79.753811E-9
93.599990E-3	-12.088236E-12	2.6969893E-3	-1.5978088E-3	93.599997E-3	-79.753811E-9	-2.2814871E-12	579.72257E-6	-424.64599E-6	93.599997E-3	-79.753811E-9
96.399993E-3	-12.388318E-12	816.48864E-6	-38.886261E-6	96.399993E-3	-79.753811E-9	-2.3543463E-12	491.49554E-6	331.85730E-6	96.399993E-3	-79.753811E-9
99.199980E-3	-12.729845E-12	2.7720390E-3	-1.1120255E-3	99.199995E-3	-79.753811E-9	-2.4179762E-12	3.1225982E-3	184.70688E-6	99.199995E-3	-79.753811E-9
102.00000E-3	-13.125685E-12	547.71575E-6	-1.0759705E-3	102.00000E-3	-79.753811E-9	-2.5010473E-12	1.6659896E-3	1.2592247E-3	102.00000E-3	-79.753811E-9
104.79999E-3	-13.476099E-12	-315.98206E-6	590.93168E-6	104.79999E-3	-79.753811E-9	-2.5872548E-12	739.08234E-6	-486.68290E-6	104.79999E-3	-79.753811E-9
107.59997E-3	-13.934046E-12	1.1196746E-3	2.3866645E-3	107.60000E-3	-79.753811E-9	-2.6486532E-12	1.9528869E-3	1.0140343E-3	107.60000E-3	-79.753811E-9
110.39999E-3	-14.700951E-12	-598.05071E-6	31.667329E-6	110.40000E-3	-79.753811E-9	-2.7326277E-12	-148.15750E-6	-677.68706E-6	110.40000E-3	-79.753811E-9
113.19998E-3	-16.877996E-12	1.0570427E-3	-675.83390E-6	113.19999E-3	-79.753811E-9	-2.8176610E-12	773.96777E-6	233.20617E-6	113.19999E-3	-79.753811E-9
116.00000E-3	-17.772426E-12	-262.18491E-6	1.6245308E-3	116.00000E-3	-79.753811E-9	-2.8359968E-12	2.4329727E-3	342.43087E-6	116.00000E-3	-79.753811E-9
118.79998E-3	-14.783655E-12	3.3186928E-3	846.75523E-6	118.79999E-3	-79.753811E-9	-2.9539854E-12	1.7884017E-3	-702.23922E-6	118.79999E-3	-79.753811E-9
121.59997E-3	-15.077493E-12	533.48846E-6	-94.042203E-6	121.59999E-3	-79.753811E-9	-2.9942236E-12	1.0559098E-3	-352.16066E-6	121.59999E-3	-79.753811E-9
124.39999E-3	-10.449250E-12	-573.36426E-6	61.847684E-6	124.40000E-3	-79.753811E-9	-3.0399908E-12	1.9353897E-3	114.82315E-6	124.40000E-3	-79.753811E-9
127.19998E-3	-3.1544600E-12	1.3688316E-3	462.56866E-6	127.19999E-3	-79.753811E-9	-3.1513403E-12	2.3135322E-3	38.043974E-6	127.19999E-3	-79.753811E-9
130.00000E-3	-3.1825063E-12	-135.95581E-6	-103.64914E-6	130.00000E-3	-79.753811E-9	-3.1863470E-12	1.8443466E-3	-1.5400666E-3	130.00000E-3	-79.753811E-9
