# Supplementary material for: An electrically controlled single-molecule spin switch
Source: Nat Commun. 2025 Sep 8;16:8242. doi: 10.1038/s41467-025-63574-0 (PMC12417546; doi:10.1038/s41467-025-63574-0)
Supplement: Supplementary file 3 — Source Data [file 41467_2025_63574_MOESM3_ESM.zip › SourceData/Figure2cd/Bias-Spectroscopy16238.dat]

Experiment	bias spectroscopy	
Saved Date	26.07.2024 20:01:28	
User		
Date		
X (m)	28.4355E-9	
Y (m)	440.563E-9	
Z (m)	-79.774E-9	
Z offset (m)	0E+0	
Settling time (s)	200E-3	
Integration time (s)	100E-3	
Z-Ctrl hold	TRUE	
Final Z (m)	N/A	
Start time	26.07.2024 20:00:27	
Filter type	None	
Order		
Cutoff frq		

[DATA]
Bias calc (V)	Current (A)	Input 2 (V)	Input 3 (V)	Bias (V)	Z (m)	Current [bwd] (A)	Input 2 [bwd] (V)	Input 3 [bwd] (V)	Bias [bwd] (V)	Z [bwd] (m)
-150.00001E-3	23.121937E-12	1.7065055E-3	1.1289086E-3	-150.00001E-3	-79.774011E-9	23.231691E-12	115.94238E-6	874.27214E-6	-150.00001E-3	-79.774011E-9
-147.20000E-3	22.707438E-12	-1.0933174E-3	119.15665E-6	-147.20000E-3	-79.774011E-9	22.872162E-12	914.82088E-6	1.2057922E-3	-147.20000E-3	-79.774011E-9
-144.40000E-3	22.275371E-12	448.13767E-6	1.6054435E-3	-144.40000E-3	-79.774011E-9	22.383621E-12	1.1815293E-3	84.291074E-6	-144.40000E-3	-79.774011E-9
-141.60001E-3	21.942580E-12	2.2694373E-3	-810.99622E-6	-141.60001E-3	-79.774011E-9	22.073706E-12	2.6993996E-3	-1.7645051E-3	-141.60001E-3	-79.774011E-9
-138.80001E-3	21.472190E-12	3.8221092E-3	-777.19800E-6	-138.80001E-3	-79.774011E-9	21.476812E-12	2.2960547E-3	-2.8252173E-3	-138.80001E-3	-79.774011E-9
-136.00001E-3	21.120465E-12	1.1584770E-3	717.21728E-6	-136.00001E-3	-79.774011E-9	21.219561E-12	2.7344460E-3	-479.17405E-6	-136.00001E-3	-79.774011E-9
-133.20000E-3	20.765984E-12	1.3583077E-3	-644.73727E-6	-133.20000E-3	-79.774011E-9	20.781646E-12	-533.11005E-6	340.90804E-6	-133.20000E-3	-79.774011E-9
-130.40000E-3	20.387267E-12	1.6788681E-3	446.49735E-6	-130.40000E-3	-79.774011E-9	20.350544E-12	1.4562362E-3	-756.57119E-6	-130.40000E-3	-79.774011E-9
-127.60001E-3	19.932084E-12	1.9416938E-3	402.30484E-6	-127.60000E-3	-79.774011E-9	19.960797E-12	-595.53835E-6	-526.88143E-6	-127.60000E-3	-79.774011E-9
-124.80001E-3	19.424639E-12	2.2336333E-3	-104.68064E-6	-124.80000E-3	-79.774011E-9	19.497067E-12	-840.83481E-6	3.4265176E-3	-124.80000E-3	-79.774011E-9
-122.00001E-3	19.040857E-12	2.8850746E-3	-764.98336E-6	-122.00001E-3	-79.774011E-9	6.5129204E-12	1.2488136E-3	-11.698151E-6	-122.00001E-3	-79.774011E-9
-119.20001E-3	18.600696E-12	1.6536431E-3	1.7045082E-3	-119.20001E-3	-79.774011E-9	6.2943062E-12	1.1722596E-3	434.94187E-6	-119.20001E-3	-79.774011E-9
-116.40000E-3	18.173102E-12	1.1184165E-3	-542.41408E-6	-116.40000E-3	-79.774011E-9	6.0702034E-12	881.75351E-6	1.3073303E-3	-116.40000E-3	-79.774011E-9
-113.60001E-3	17.801783E-12	25.429536E-6	232.06406E-6	-113.60001E-3	-79.774011E-9	5.9043968E-12	890.29846E-6	-821.61481E-6	-113.60001E-3	-79.774011E-9
-110.80001E-3	17.336783E-12	3.2265519E-3	1.6136612E-3	-110.80001E-3	-79.774011E-9	5.6755282E-12	2.7651696E-3	-754.32513E-6	-110.80001E-3	-79.774011E-9
-108.00001E-3	16.953910E-12	917.50949E-6	-1.1578392E-3	-108.00000E-3	-79.774011E-9	5.4584770E-12	796.75677E-6	490.37783E-6	-108.00000E-3	-79.774011E-9
-105.20001E-3	16.494802E-12	2.1823104E-3	-38.969421E-6	-105.20001E-3	-79.774011E-9	5.2583589E-12	1.6259712E-3	-711.64320E-6	-105.20001E-3	-79.774011E-9
-102.40000E-3	16.189229E-12	1.5771782E-3	470.16755E-6	-102.40000E-3	-79.774011E-9	5.0964029E-12	1.9880950E-3	-323.00415E-6	-102.40000E-3	-79.774011E-9
-99.600010E-3	15.715240E-12	576.61970E-6	784.67256E-6	-99.600002E-3	-79.774011E-9	4.9096283E-12	1.5472275E-3	-182.31811E-6	-99.600002E-3	-79.774011E-9
-96.800007E-3	15.282643E-12	969.75022E-6	390.96069E-6	-96.800007E-3	-79.774011E-9	4.7060060E-12	466.64733E-6	1.1470901E-3	-96.800007E-3	-79.774011E-9
-94.000012E-3	14.835128E-12	-877.77863E-6	-1.6412361E-3	-94.000004E-3	-79.774011E-9	4.5404526E-12	1.4692619E-3	-9.2262262E-6	-94.000004E-3	-79.774011E-9
-91.200009E-3	14.390484E-12	-198.57560E-6	-855.66635E-6	-91.200009E-3	-79.774011E-9	4.3316392E-12	1.8907776E-3	-227.03323E-6	-91.200009E-3	-79.774011E-9
-88.400006E-3	13.987064E-12	1.6759536E-3	-596.84145E-6	-88.400006E-3	-79.774011E-9	4.2098686E-12	-645.60090E-6	487.56407E-6	-88.400006E-3	-79.774011E-9
-85.600011E-3	13.624404E-12	1.0821663E-3	262.81356E-6	-85.600004E-3	-79.774011E-9	4.0126969E-12	-185.50109E-6	830.26657E-6	-85.600004E-3	-79.774011E-9
-82.800008E-3	13.128897E-12	443.73475E-6	304.23203E-6	-82.800008E-3	-79.774011E-9	3.8233587E-12	910.20891E-6	1.2490448E-3	-82.800008E-3	-79.774011E-9
-80.000006E-3	12.687827E-12	-25.554657E-6	1.2803574E-3	-80.000006E-3	-79.774011E-9	3.6755698E-12	-262.24364E-6	1.0568635E-3	-80.000006E-3	-79.774011E-9
-77.200010E-3	12.283187E-12	1.1872490E-3	-483.87071E-6	-77.200003E-3	-79.774011E-9	3.4968018E-12	351.07500E-6	-111.79581E-6	-77.200003E-3	-79.774011E-9
-74.400008E-3	11.841727E-12	1.9993279E-3	-1.5923241E-3	-74.400008E-3	-79.774011E-9	3.3470162E-12	627.15454E-6	-500.81179E-6	-74.400008E-3	-79.774011E-9
-71.600005E-3	11.390788E-12	1.4029884E-3	1.3659790E-3	-71.600005E-3	-79.774011E-9	3.2074035E-12	1.6073219E-3	-1.6320244E-3	-71.600005E-3	-79.774011E-9
-68.800010E-3	10.932532E-12	906.87483E-6	-213.21182E-6	-68.800002E-3	-79.774011E-9	3.0464028E-12	314.45769E-6	-469.79752E-6	-68.800002E-3	-79.774011E-9
-66.000007E-3	10.494415E-12	766.29868E-6	-200.16861E-6	-66.000007E-3	-79.774011E-9	2.8791893E-12	361.60278E-6	1.4713173E-3	-66.000007E-3	-79.774011E-9
-63.200012E-3	10.031171E-12	2.5612800E-3	-1.1116676E-3	-63.200004E-3	-79.774011E-9	2.7209504E-12	238.51776E-6	964.81020E-6	-63.200004E-3	-79.774011E-9
-60.400009E-3	9.6142157E-12	203.57895E-6	-429.23889E-6	-60.400005E-3	-79.774011E-9	2.6005569E-12	1.2141388E-3	425.93156E-6	-60.400005E-3	-79.774011E-9
-57.600006E-3	9.1425305E-12	615.41976E-6	-1.6091698E-3	-57.600006E-3	-79.774011E-9	2.4420320E-12	3.0078187E-3	-336.97585E-6	-57.600006E-3	-79.774011E-9
-54.800011E-3	8.6700777E-12	3.1600411E-3	1.0128242E-3	-54.800004E-3	-79.774011E-9	2.3053560E-12	1.4965637E-3	-856.10349E-6	-54.800004E-3	-79.774011E-9
-52.000009E-3	8.2414483E-12	3.0570573E-3	431.08597E-6	-52.000005E-3	-79.774011E-9	2.1729881E-12	836.99950E-6	1.0104493E-3	-52.000005E-3	-79.774011E-9
-49.200013E-3	7.7200676E-12	1.0863701E-3	934.62982E-6	-49.200006E-3	-79.774011E-9	2.0122422E-12	1.5731934E-3	-120.58182E-6	-49.200006E-3	-79.774011E-9
-46.400011E-3	7.2867563E-12	2.5831757E-3	137.90741E-6	-46.400007E-3	-79.774011E-9	1.9005609E-12	531.12640E-6	-428.59040E-6	-46.400007E-3	-79.774011E-9
-43.600008E-3	6.8743158E-12	2.0776961E-3	36.427307E-6	-43.600004E-3	-79.774011E-9	1.7901673E-12	1.6952507E-3	-234.05075E-6	-43.600004E-3	-79.774011E-9
-40.800013E-3	6.3549578E-12	1.9181236E-3	1.6652336E-3	-40.800005E-3	-79.774011E-9	1.6514543E-12	1.8645142E-3	478.34931E-6	-40.800005E-3	-79.774011E-9
-38.000010E-3	5.9006194E-12	2.0300171E-3	1.4760613E-3	-38.000006E-3	-79.774011E-9	1.5290902E-12	2.3765105E-3	-1.7523018E-3	-38.000006E-3	-79.774011E-9
-35.200007E-3	5.4613779E-12	1.3435608E-3	821.25398E-6	-35.200007E-3	-79.774011E-9	1.4028528E-12	945.39335E-6	-357.12891E-6	-35.200007E-3	-79.774011E-9
-32.400012E-3	5.0343748E-12	3.0496872E-3	288.00278E-6	-32.400005E-3	-79.774011E-9	1.2399453E-12	658.65100E-6	-501.08717E-6	-32.400005E-3	-79.774011E-9
-29.600009E-3	4.5327761E-12	819.86387E-6	-553.84293E-6	-29.600006E-3	-79.774011E-9	1.1501870E-12	688.37893E-6	278.03192E-6	-29.600006E-3	-79.774011E-9
-26.800007E-3	4.1101892E-12	1.9292679E-3	1.0368821E-3	-26.800005E-3	-79.774011E-9	1.0549325E-12	2.0355606E-3	924.64295E-6	-26.800005E-3	-79.774011E-9
-24.000004E-3	3.6787834E-12	896.20898E-6	-435.96269E-6	-24.000006E-3	-79.774011E-9	934.16529E-15	1.0717324E-3	238.38501E-6	-24.000006E-3	-79.774011E-9
-21.200016E-3	3.2233985E-12	479.60435E-6	1.2591858E-3	-21.200005E-3	-79.774011E-9	803.69809E-15	910.38359E-6	1.0925194E-3	-21.200005E-3	-79.774011E-9
-18.400013E-3	2.7621544E-12	2.2853210E-3	-783.95003E-6	-18.400006E-3	-79.774011E-9	734.46062E-15	335.86656E-6	559.01945E-6	-18.400006E-3	-79.774011E-9
-15.600011E-3	2.3087999E-12	-471.46378E-6	-416.42837E-6	-15.600005E-3	-79.774011E-9	625.70663E-15	2.0858566E-3	415.56321E-6	-15.600005E-3	-79.774011E-9
-12.800008E-3	1.8642136E-12	1.1439980E-3	-172.91718E-6	-12.800005E-3	-79.774011E-9	486.95694E-15	969.69987E-6	-454.60433E-6	-12.800005E-3	-79.774011E-9
-10.000005E-3	1.4168893E-12	1.5162308E-3	-1.0172401E-3	-10.000005E-3	-79.774011E-9	436.04600E-15	360.94437E-6	-380.58244E-6	-10.000005E-3	-79.774011E-9
-7.2000176E-3	962.76416E-15	2.5613983E-3	-338.83896E-6	-7.2000055E-3	-79.774011E-9	305.90759E-15	1.1483452E-3	34.512330E-6	-7.2000055E-3	-79.774011E-9
-4.4000149E-3	593.94243E-15	1.5619796E-3	1.4960732E-3	-4.4000056E-3	-79.774011E-9	201.98611E-15	688.08440E-6	1.0508194E-3	-4.4000056E-3	-79.774011E-9
-1.6000122E-3	207.79437E-15	1.3749603E-3	535.84517E-6	-1.6000053E-3	-79.774011E-9	122.54656E-15	924.60861E-6	-19.645691E-6	-1.6000053E-3	-79.774011E-9
1.1999905E-3	-65.400518E-15	2.7712029E-3	-1.5028061E-3	1.1999947E-3	-79.774011E-9	-2.9699421E-15	668.10910E-6	1.0539581E-3	1.1999947E-3	-79.774011E-9
3.9999932E-3	-434.67541E-15	1.4103714E-3	1.0691002E-3	3.9999946E-3	-79.774011E-9	-105.77756E-15	-519.55797E-6	-434.71984E-6	3.9999946E-3	-79.774011E-9
6.7999959E-3	-835.47725E-15	2.1190087E-3	349.78028E-6	6.7999945E-3	-79.774011E-9	-198.91644E-15	2.0198259E-3	-215.95917E-6	6.7999945E-3	-79.774011E-9
9.5999837E-3	-1.2794278E-12	1.5424003E-3	-74.634554E-6	9.5999949E-3	-79.774011E-9	-281.88153E-15	1.3467292E-3	-458.05055E-6	9.5999949E-3	-79.774011E-9
12.399986E-3	-1.7601583E-12	1.7069138E-3	-570.99533E-6	12.399995E-3	-79.774011E-9	-385.93578E-15	1.0296372E-3	-784.81290E-6	12.399995E-3	-79.774011E-9
15.199989E-3	-2.2491629E-12	1.0232254E-3	-429.44564E-6	15.199995E-3	-79.774011E-9	-475.96492E-15	1.6536636E-3	1.4477760E-3	15.199995E-3	-79.774011E-9
17.999992E-3	-2.7521123E-12	1.0455841E-3	519.49389E-6	17.999995E-3	-79.774011E-9	-583.18693E-15	221.06247E-6	826.01549E-6	17.999995E-3	-79.774011E-9
20.799994E-3	-3.2766225E-12	458.47017E-6	-1.1600670E-3	20.799994E-3	-79.774011E-9	-721.92209E-15	1.6224892E-3	-168.69049E-6	20.799994E-3	-79.774011E-9
23.599982E-3	-3.7907841E-12	1.8096954E-3	221.26771E-6	23.599995E-3	-79.774011E-9	-778.00423E-15	1.8420174E-3	-198.29483E-6	23.599995E-3	-79.774011E-9
26.399985E-3	-4.2847713E-12	759.22546E-6	562.56790E-6	26.399994E-3	-79.774011E-9	-874.94790E-15	1.1654755E-3	-617.94661E-6	26.399994E-3	-79.774011E-9
29.199988E-3	-4.8228825E-12	1.0845261E-3	85.192871E-6	29.199995E-3	-79.774011E-9	-987.25563E-15	1.9362923E-3	810.32410E-6	29.199995E-3	-79.774011E-9
31.999990E-3	-5.3590886E-12	1.6861336E-3	-544.41299E-6	31.999994E-3	-79.774011E-9	-1.0657163E-12	1.6639679E-3	154.37393E-6	31.999994E-3	-79.774011E-9
34.799993E-3	-5.8905498E-12	318.73703E-6	-2.1203659E-3	34.799993E-3	-79.774011E-9	-1.1531934E-12	1.5572044E-3	641.59697E-6	34.799993E-3	-79.774011E-9
37.599981E-3	-6.4262450E-12	1.5217239E-3	-1.3161201E-3	37.599996E-3	-79.774011E-9	-1.2786459E-12	1.8737190E-3	-1.7210953E-3	37.599996E-3	-79.774011E-9
40.399984E-3	-6.9516658E-12	801.78073E-6	-429.52879E-6	40.399995E-3	-79.774011E-9	-1.3920469E-12	1.7626815E-3	502.17821E-6	40.399995E-3	-79.774011E-9
43.199986E-3	-7.4961868E-12	486.04811E-6	241.00265E-6	43.199994E-3	-79.774011E-9	-1.4637540E-12	639.43252E-6	165.42283E-6	43.199994E-3	-79.774011E-9
45.999989E-3	-8.0460655E-12	1.9461777E-3	648.61070E-6	45.999996E-3	-79.774011E-9	-1.5721891E-12	1.7866882E-3	967.51173E-6	45.999996E-3	-79.774011E-9
48.799992E-3	-8.6662136E-12	579.61734E-6	369.75709E-6	48.799995E-3	-79.774011E-9	-1.6908644E-12	764.07625E-6	171.70639E-6	48.799995E-3	-79.774011E-9
51.599979E-3	-9.2548148E-12	310.83680E-6	-1.6258934E-3	51.599994E-3	-79.774011E-9	-1.7753904E-12	1.1656624E-3	875.30439E-6	51.599994E-3	-79.774011E-9
54.399982E-3	-9.8454378E-12	1.7134522E-3	101.50604E-6	54.399993E-3	-79.774011E-9	-1.8741163E-12	135.00213E-6	-106.50254E-6	54.399993E-3	-79.774011E-9
57.199985E-3	-10.490360E-12	864.52713E-6	-725.79650E-6	57.199996E-3	-79.774011E-9	-1.9840208E-12	2.8059143E-3	-327.42080E-6	57.199996E-3	-79.774011E-9
59.999987E-3	-11.063269E-12	912.27569E-6	1.5953110E-3	59.999995E-3	-79.774011E-9	-2.0595893E-12	1.1294434E-3	697.09856E-6	59.999995E-3	-79.774011E-9
62.799990E-3	-11.609244E-12	371.05638E-6	-450.31737E-6	62.799998E-3	-79.774011E-9	-2.2107787E-12	959.56423E-6	-319.59990E-6	62.799998E-3	-79.774011E-9
65.599993E-3	-12.223401E-12	1.8970360E-3	869.06890E-6	65.599993E-3	-79.774011E-9	-2.2959920E-12	2.0329431E-3	-1.0310310E-3	65.599993E-3	-79.774011E-9
68.399981E-3	-12.779415E-12	2.8250779E-3	222.76078E-6	68.399996E-3	-79.774011E-9	-2.3751912E-12	792.99317E-6	-384.97543E-6	68.399996E-3	-79.774011E-9
71.199983E-3	-13.352938E-12	1.1263138E-3	-389.54240E-6	71.199998E-3	-79.774011E-9	-2.4883893E-12	1.1810646E-3	283.19703E-6	71.199998E-3	-79.774011E-9
73.999986E-3	-13.890201E-12	3.9272262E-3	-681.42626E-6	73.999994E-3	-79.774011E-9	-2.6320257E-12	2.3574578E-3	282.24487E-6	73.999994E-3	-79.774011E-9
76.799989E-3	-14.334195E-12	751.57621E-6	-1.3980874E-3	76.799996E-3	-79.774011E-9	-2.7173804E-12	746.84451E-6	470.66802E-6	76.799996E-3	-79.774011E-9
79.599991E-3	-14.809719E-12	2.1848236E-3	-118.36929E-6	79.599991E-3	-79.774011E-9	-2.8330862E-12	1.6631447E-3	77.777098E-6	79.599991E-3	-79.774011E-9
82.399979E-3	-15.361188E-12	1.0088180E-3	2.8738137E-3	82.399994E-3	-79.774011E-9	-2.9443418E-12	2.0185378E-3	839.76897E-6	82.399994E-3	-79.774011E-9
85.199982E-3	-15.699501E-12	623.95935E-6	2.2295532E-3	85.199997E-3	-79.774011E-9	-3.0374876E-12	1.1996536E-3	-1.0856102E-3	85.199997E-3	-79.774011E-9
87.999985E-3	-16.080215E-12	1.0730904E-3	320.82596E-6	87.999992E-3	-79.774011E-9	-3.1765508E-12	762.86850E-6	-1.2768426E-3	87.999992E-3	-79.774011E-9
90.799987E-3	-16.456708E-12	-363.89389E-6	1.1307709E-3	90.799995E-3	-79.774011E-9	-3.2958577E-12	819.12917E-6	517.20807E-6	90.799995E-3	-79.774011E-9
93.599990E-3	-16.830660E-12	2.0636125E-3	1.3208587E-3	93.599997E-3	-79.774011E-9	-3.4027189E-12	2.1157600E-3	-262.86926E-6	93.599997E-3	-79.774011E-9
96.399993E-3	-17.278602E-12	-686.22589E-6	945.76948E-6	96.399993E-3	-79.774011E-9	-3.5251661E-12	1.9158181E-3	-65.099332E-6	96.399993E-3	-79.774011E-9
99.199980E-3	-17.723892E-12	1.0388100E-3	-652.70002E-6	99.199995E-3	-79.774011E-9	-3.6435668E-12	1.6172730E-3	976.79975E-6	99.199995E-3	-79.774011E-9
102.00000E-3	-18.104997E-12	-1.0103958E-3	589.55612E-6	102.00000E-3	-79.774011E-9	-3.7470639E-12	1.8294945E-3	-107.62939E-6	102.00000E-3	-79.774011E-9
104.79999E-3	-18.652363E-12	3.2546211E-3	1.1348587E-3	104.79999E-3	-79.774011E-9	-3.8369368E-12	2.5488709E-3	64.533997E-6	104.79999E-3	-79.774011E-9
107.59997E-3	-19.331928E-12	1.8326279E-3	-3.5309684E-3	107.60000E-3	-79.774011E-9	-3.9612194E-12	1.9008270E-3	-1.5690300E-3	107.60000E-3	-79.774011E-9
110.39999E-3	-21.384311E-12	1.2716210E-3	-1.7963143E-3	110.40000E-3	-79.774011E-9	-4.0728679E-12	519.66321E-6	-867.86650E-6	110.40000E-3	-79.774011E-9
113.19998E-3	-6.2435361E-12	32.151795E-6	3.4334876E-3	113.19999E-3	-79.774011E-9	-4.1608952E-12	2.2869003E-3	-1.0141380E-3	113.19999E-3	-79.774011E-9
116.00000E-3	-4.2534123E-12	2.0207176E-3	-267.01126E-6	116.00000E-3	-79.774011E-9	-4.2768081E-12	638.59025E-6	97.694399E-6	116.00000E-3	-79.774011E-9
118.79998E-3	-4.3532239E-12	1.2360214E-3	-1.2698494E-3	118.79999E-3	-79.774011E-9	-4.3694067E-12	1.0554931E-3	5.4069515E-6	118.79999E-3	-79.774011E-9
121.59997E-3	-4.4515754E-12	1.6302468E-3	1.6618454E-3	121.59999E-3	-79.774011E-9	-4.4545682E-12	-503.74528E-6	-408.91647E-6	121.59999E-3	-79.774011E-9
124.39999E-3	-4.5541843E-12	2.6804963E-3	-40.318297E-6	124.40000E-3	-79.774011E-9	-4.5705779E-12	1.1846900E-3	-118.33038E-6	124.40000E-3	-79.774011E-9
127.19998E-3	-4.6575712E-12	1.4359955E-3	477.06070E-6	127.19999E-3	-79.774011E-9	-4.6521376E-12	2.5978119E-3	50.763701E-6	127.19999E-3	-79.774011E-9
130.00000E-3	-4.7655673E-12	585.58886E-6	528.63237E-6	130.00000E-3	-79.774011E-9	-4.7519063E-12	2.6038710E-3	-1.2035827E-3	130.00000E-3	-79.774011E-9
