# Supplementary material for: An electrically controlled single-molecule spin switch
Source: Nat Commun. 2025 Sep 8;16:8242. doi: 10.1038/s41467-025-63574-0 (PMC12417546; doi:10.1038/s41467-025-63574-0)
Supplement: Supplementary file 3 — Source Data [file 41467_2025_63574_MOESM3_ESM.zip › SourceData/Figure2cd/Bias-Spectroscopy16239.dat]

Experiment	bias spectroscopy	
Saved Date	26.07.2024 20:02:59	
User		
Date		
X (m)	28.4382E-9	
Y (m)	440.566E-9	
Z (m)	-79.7735E-9	
Z offset (m)	-20E-12	
Settling time (s)	200E-3	
Integration time (s)	100E-3	
Z-Ctrl hold	TRUE	
Final Z (m)	N/A	
Start time	26.07.2024 20:01:58	
Filter type	None	
Order		
Cutoff frq		

[DATA]
Bias calc (V)	Current (A)	Input 2 (V)	Input 3 (V)	Bias (V)	Z (m)	Current [bwd] (A)	Input 2 [bwd] (V)	Input 3 [bwd] (V)	Bias [bwd] (V)	Z [bwd] (m)
-150.00001E-3	33.269276E-12	391.23307E-6	309.15070E-6	-150.00001E-3	-79.793551E-9	33.725613E-12	3.2012581E-3	1.6335930E-3	-150.00001E-3	-79.793551E-9
-147.20000E-3	33.113064E-12	-1.5767936E-3	1.2093636E-3	-147.20000E-3	-79.793551E-9	33.145969E-12	2.4231772E-3	-170.85418E-6	-147.20000E-3	-79.793551E-9
-144.40000E-3	32.254043E-12	2.7925353E-3	529.62342E-6	-144.40000E-3	-79.793551E-9	32.644214E-12	1.8763978E-3	-4.2213442E-6	-144.40000E-3	-79.793551E-9
-141.60001E-3	31.728689E-12	817.20506E-6	-401.72882E-6	-141.60001E-3	-79.793551E-9	32.082011E-12	2.3630417E-3	-1.5424003E-3	-141.60001E-3	-79.793551E-9
-138.80001E-3	31.288881E-12	839.34172E-6	1.7281693E-3	-138.80001E-3	-79.793551E-9	31.501721E-12	46.567537E-6	-801.85698E-6	-138.80001E-3	-79.793551E-9
-136.00001E-3	30.655430E-12	565.17409E-6	250.61570E-6	-136.00001E-3	-79.793551E-9	30.799231E-12	1.7183846E-3	-79.231264E-6	-136.00001E-3	-79.793551E-9
-133.20000E-3	30.073867E-12	2.1899368E-3	569.38780E-6	-133.20000E-3	-79.793551E-9	30.124788E-12	-135.41947E-6	-1.1357078E-3	-133.20000E-3	-79.793551E-9
-130.40000E-3	29.498789E-12	223.25898E-6	471.12885E-6	-130.40000E-3	-79.793551E-9	29.585761E-12	2.6274291E-3	294.90815E-6	-130.40000E-3	-79.793551E-9
-127.60001E-3	28.800937E-12	163.34839E-6	61.570739E-6	-127.60000E-3	-79.793551E-9	28.881900E-12	2.7299407E-3	1.7507675E-3	-127.60000E-3	-79.793551E-9
-124.80001E-3	28.243954E-12	35.350800E-6	1.1964958E-3	-124.80000E-3	-79.793551E-9	28.351353E-12	3.7287155E-3	-553.98862E-6	-124.80000E-3	-79.793551E-9
-122.00001E-3	27.514080E-12	252.04316E-6	-1.4851097E-3	-122.00001E-3	-79.793551E-9	27.757806E-12	557.07782E-6	-2.3816545E-3	-122.00001E-3	-79.793551E-9
-119.20001E-3	27.033370E-12	107.32422E-6	755.16204E-6	-119.20001E-3	-79.793551E-9	27.096627E-12	-844.90050E-6	-686.53794E-6	-119.20001E-3	-79.793551E-9
-116.40000E-3	26.395388E-12	2.6705565E-3	-917.81159E-6	-116.40000E-3	-79.793551E-9	26.462429E-12	-1.1308540E-3	3.7808807E-3	-116.40000E-3	-79.793551E-9
-113.60001E-3	25.818214E-12	556.93206E-6	1.4723946E-3	-113.60001E-3	-79.793551E-9	8.8143763E-12	-290.70358E-6	552.40019E-6	-113.60001E-3	-79.793551E-9
-110.80001E-3	25.184268E-12	1.4346825E-3	1.4875336E-3	-110.80001E-3	-79.793551E-9	8.5020099E-12	744.28332E-6	-1.7047959E-3	-110.80001E-3	-79.793551E-9
-108.00001E-3	24.506851E-12	1.7596832E-3	-635.89861E-6	-108.00000E-3	-79.793551E-9	8.1565900E-12	2.8559060E-3	-1.1623070E-3	-108.00000E-3	-79.793551E-9
-105.20001E-3	23.961307E-12	-649.62462E-6	725.72177E-6	-105.20001E-3	-79.793551E-9	7.8852307E-12	2.2306435E-3	-1.6035293E-3	-105.20001E-3	-79.793551E-9
-102.40000E-3	23.342295E-12	118.83850E-6	-514.54164E-6	-102.40000E-3	-79.793551E-9	7.5859232E-12	484.80910E-6	-456.98014E-6	-102.40000E-3	-79.793551E-9
-99.600010E-3	22.796237E-12	35.934449E-6	218.37921E-6	-99.600002E-3	-79.793551E-9	7.3198895E-12	522.34647E-6	-344.48013E-6	-99.600002E-3	-79.793551E-9
-96.800007E-3	22.166883E-12	1.1243118E-3	-2.7048409E-3	-96.800007E-3	-79.793551E-9	7.0693161E-12	1.3335106E-3	474.57658E-6	-96.800007E-3	-79.793551E-9
-94.000012E-3	21.508056E-12	2.7390334E-3	-2.1096687E-3	-94.000004E-3	-79.793551E-9	6.7853782E-12	2.2944650E-3	-584.17814E-6	-94.000004E-3	-79.793551E-9
-91.200009E-3	20.900772E-12	1.7191948E-3	-1.1040809E-3	-91.200009E-3	-79.793551E-9	6.5296774E-12	1.8370049E-3	117.76352E-6	-91.200009E-3	-79.793551E-9
-88.400006E-3	20.290327E-12	2.0396209E-3	-554.35486E-6	-88.400006E-3	-79.793551E-9	6.2392517E-12	871.04033E-6	-325.20294E-6	-88.400006E-3	-79.793551E-9
-85.600011E-3	19.789791E-12	1.5760689E-3	1.0748787E-3	-85.600004E-3	-79.793551E-9	5.9765717E-12	1.6532661E-3	722.13821E-6	-85.600004E-3	-79.793551E-9
-82.800008E-3	19.103427E-12	1.2521622E-3	1.7597657E-3	-82.800008E-3	-79.793551E-9	5.7027863E-12	2.0319871E-3	1.9752556E-3	-82.800008E-3	-79.793551E-9
-80.000006E-3	18.421995E-12	1.8019814E-3	1.0147896E-3	-80.000006E-3	-79.793551E-9	5.4913383E-12	420.34150E-6	-489.71176E-6	-80.000006E-3	-79.793551E-9
-77.200010E-3	17.770322E-12	3.8872520E-3	890.94008E-6	-77.200003E-3	-79.793551E-9	5.2221092E-12	1.4750496E-3	-1.0062561E-3	-77.200003E-3	-79.793551E-9
-74.400008E-3	17.204410E-12	2.4957855E-3	-537.28255E-6	-74.400008E-3	-79.793551E-9	4.9672280E-12	145.84427E-6	-1.1267205E-3	-74.400008E-3	-79.793551E-9
-71.600005E-3	16.463112E-12	357.12280E-6	-1.3901062E-3	-71.600005E-3	-79.793551E-9	4.7344832E-12	820.01189E-6	999.69865E-6	-71.600005E-3	-79.793551E-9
-68.800010E-3	15.943790E-12	1.7662895E-3	401.59759E-6	-68.800002E-3	-79.793551E-9	4.5045283E-12	1.9620743E-3	-676.65864E-6	-68.800002E-3	-79.793551E-9
-66.000007E-3	15.110016E-12	1.0980965E-3	-704.51887E-6	-66.000007E-3	-79.793551E-9	4.2903541E-12	3.0171433E-3	-447.74247E-6	-66.000007E-3	-79.793551E-9
-63.200012E-3	14.498514E-12	-140.88287E-6	539.99713E-6	-63.200004E-3	-79.793551E-9	4.0709810E-12	1.6443909E-3	-666.50164E-6	-63.200004E-3	-79.793551E-9
-60.400009E-3	13.895804E-12	2.7716577E-3	49.027250E-6	-60.400005E-3	-79.793551E-9	3.8529540E-12	612.28639E-6	161.56922E-6	-60.400005E-3	-79.793551E-9
-57.600006E-3	13.207707E-12	-611.45250E-6	-785.08299E-6	-57.600006E-3	-79.793551E-9	3.6477050E-12	1.0554817E-3	-802.56350E-6	-57.600006E-3	-79.793551E-9
-54.800011E-3	12.517088E-12	-343.18771E-6	2.1896365E-6	-54.800004E-3	-79.793551E-9	3.4280998E-12	362.67244E-6	-266.63893E-6	-54.800004E-3	-79.793551E-9
-52.000009E-3	11.908649E-12	1.2207474E-3	-455.44357E-6	-52.000005E-3	-79.793551E-9	3.2389718E-12	1.9717575E-3	-264.22882E-6	-52.000005E-3	-79.793551E-9
-49.200013E-3	11.255008E-12	1.8259544E-3	-216.97234E-6	-49.200006E-3	-79.793551E-9	2.9992875E-12	1.8824462E-3	179.29458E-6	-49.200006E-3	-79.793551E-9
-46.400011E-3	10.573620E-12	2.9568283E-3	-175.22126E-6	-46.400007E-3	-79.793551E-9	2.8185509E-12	162.52670E-6	-610.03113E-6	-46.400007E-3	-79.793551E-9
-43.600008E-3	9.9440820E-12	569.04752E-6	760.82151E-6	-43.600004E-3	-79.793551E-9	2.6510009E-12	864.22882E-6	-1.3520950E-3	-43.600004E-3	-79.793551E-9
-40.800013E-3	9.2490503E-12	1.4932152E-3	55.567933E-6	-40.800005E-3	-79.793551E-9	2.4158303E-12	2.6570503E-3	-675.85451E-6	-40.800005E-3	-79.793551E-9
-38.000010E-3	8.5500487E-12	1.8267189E-3	55.418397E-6	-38.000006E-3	-79.793551E-9	2.2378282E-12	1.8191353E-3	-17.590331E-6	-38.000006E-3	-79.793551E-9
-35.200007E-3	7.9402110E-12	-666.51916E-6	-427.18201E-6	-35.200007E-3	-79.793551E-9	2.0829896E-12	2.0770936E-3	-717.58498E-6	-35.200007E-3	-79.793551E-9
-32.400012E-3	7.2553383E-12	2.1224839E-3	1.0733010E-3	-32.400005E-3	-79.793551E-9	1.8601342E-12	-688.59558E-6	128.26538E-6	-32.400005E-3	-79.793551E-9
-29.600009E-3	6.5945444E-12	1.1224526E-3	763.36594E-6	-29.600006E-3	-79.793551E-9	1.7127869E-12	2.0839020E-3	-573.33754E-6	-29.600006E-3	-79.793551E-9
-26.800007E-3	5.9464387E-12	2.3035936E-3	582.22277E-6	-26.800005E-3	-79.793551E-9	1.5485192E-12	-149.78409E-6	111.30066E-6	-26.800005E-3	-79.793551E-9
-24.000004E-3	5.2914804E-12	1.4613960E-3	618.55395E-6	-24.000006E-3	-79.793551E-9	1.3714898E-12	1.9439659E-3	-37.563324E-6	-24.000006E-3	-79.793551E-9
-21.200016E-3	4.6532791E-12	839.64312E-6	-111.92779E-6	-21.200005E-3	-79.793551E-9	1.1881829E-12	1.8381469E-3	426.92260E-6	-21.200005E-3	-79.793551E-9
-18.400013E-3	3.9780150E-12	1.4099609E-3	819.60985E-6	-18.400006E-3	-79.793551E-9	1.0688569E-12	1.9899132E-3	456.72225E-6	-18.400006E-3	-79.793551E-9
-15.600011E-3	3.3792244E-12	267.80166E-6	-75.168609E-6	-15.600005E-3	-79.793551E-9	880.30332E-15	540.89585E-6	-1.1536155E-3	-15.600005E-3	-79.793551E-9
-12.800008E-3	2.6993180E-12	-18.652343E-6	-652.24152E-6	-12.800005E-3	-79.793551E-9	708.25518E-15	1.8977623E-3	109.82819E-6	-12.800005E-3	-79.793551E-9
-10.000005E-3	2.0443827E-12	1.4256706E-3	135.78568E-6	-10.000005E-3	-79.793551E-9	554.89137E-15	1.5006546E-3	-688.11874E-6	-10.000005E-3	-79.793551E-9
-7.2000176E-3	1.4156130E-12	399.13636E-6	27.781676E-6	-7.2000055E-3	-79.793551E-9	425.23515E-15	2.0327256E-3	3.8986209E-6	-7.2000055E-3	-79.793551E-9
-4.4000149E-3	835.86669E-15	581.19505E-6	-792.58956E-6	-4.4000056E-3	-79.793551E-9	235.43336E-15	786.33806E-6	-557.55844E-6	-4.4000056E-3	-79.793551E-9
-1.6000122E-3	302.93137E-15	1.1537460E-3	279.60740E-6	-1.6000053E-3	-79.793551E-9	133.83806E-15	566.52143E-6	-816.79842E-6	-1.6000053E-3	-79.793551E-9
1.1999905E-3	-119.27853E-15	1.4251632E-3	1.1075813E-3	1.1999947E-3	-79.793551E-9	-9.0459942E-15	3.3641770E-3	838.32548E-6	1.1999947E-3	-79.793551E-9
3.9999932E-3	-612.16489E-15	1.7456444E-3	-53.518677E-6	3.9999946E-3	-79.793551E-9	-178.76645E-15	1.4561226E-3	1.2061546E-3	3.9999946E-3	-79.793551E-9
6.7999959E-3	-1.2259291E-12	441.79687E-6	176.78909E-6	6.7999945E-3	-79.793551E-9	-280.64327E-15	1.5009575E-3	704.00391E-6	6.7999945E-3	-79.793551E-9
9.5999837E-3	-1.8659345E-12	1.6056260E-3	-378.02049E-6	9.5999949E-3	-79.793551E-9	-442.41238E-15	1.6829979E-3	432.65152E-6	9.5999949E-3	-79.793551E-9
12.399986E-3	-2.5818013E-12	1.0374573E-3	19.641877E-6	12.399995E-3	-79.793551E-9	-625.81998E-15	370.51848E-6	187.45728E-6	12.399995E-3	-79.793551E-9
15.199989E-3	-3.3221533E-12	3.3648247E-3	2.3139641E-3	15.199995E-3	-79.793551E-9	-741.21303E-15	591.53140E-6	276.48010E-6	15.199995E-3	-79.793551E-9
17.999992E-3	-4.0352773E-12	2.1867896E-3	-120.79773E-6	17.999995E-3	-79.793551E-9	-914.17368E-15	326.03226E-6	251.49612E-6	17.999995E-3	-79.793551E-9
20.799994E-3	-4.7592299E-12	-160.86426E-6	-417.18062E-6	20.799994E-3	-79.793551E-9	-1.0657667E-12	332.45698E-6	1.2873993E-3	20.799994E-3	-79.793551E-9
23.599982E-3	-5.5057638E-12	-98.838042E-6	-518.51041E-6	23.599995E-3	-79.793551E-9	-1.1967764E-12	1.3829186E-3	326.51366E-6	23.599995E-3	-79.793551E-9
26.399985E-3	-6.2470645E-12	755.08194E-6	175.46539E-6	26.399994E-3	-79.793551E-9	-1.3353430E-12	296.69952E-6	-158.40682E-6	26.399994E-3	-79.793551E-9
29.199988E-3	-6.9927692E-12	940.60134E-6	-321.62247E-6	29.199995E-3	-79.793551E-9	-1.5042707E-12	1.9309112E-3	-1.0754387E-3	29.199995E-3	-79.793551E-9
31.999990E-3	-7.7778391E-12	2.6192870E-3	189.55613E-6	31.999994E-3	-79.793551E-9	-1.6537954E-12	1.0360535E-3	704.69134E-6	31.999994E-3	-79.793551E-9
34.799993E-3	-8.5394721E-12	2.5261345E-3	-746.68275E-6	34.799993E-3	-79.793551E-9	-1.8100309E-12	1.3574966E-3	-1.0220147E-3	34.799993E-3	-79.793551E-9
37.599981E-3	-9.3232687E-12	-26.734924E-6	34.906770E-6	37.599996E-3	-79.793551E-9	-1.9462713E-12	1.2941994E-3	1.1499427E-3	37.599996E-3	-79.793551E-9
40.399984E-3	-10.119849E-12	1.9742965E-3	-928.15323E-6	40.399995E-3	-79.793551E-9	-2.0815892E-12	1.2814201E-3	-382.86133E-6	40.399995E-3	-79.793551E-9
43.199986E-3	-10.964243E-12	313.95722E-6	-1.1253838E-3	43.199994E-3	-79.793551E-9	-2.2261227E-12	2.4436759E-3	985.39121E-6	43.199994E-3	-79.793551E-9
45.999989E-3	-11.747696E-12	1.4606537E-3	-13.532257E-6	45.999996E-3	-79.793551E-9	-2.3757970E-12	-379.53950E-6	166.28418E-6	45.999996E-3	-79.793551E-9
48.799992E-3	-12.646511E-12	632.86821E-6	-635.49727E-6	48.799995E-3	-79.793551E-9	-2.5096357E-12	-796.40577E-6	-1.0201080E-3	48.799995E-3	-79.793551E-9
51.599979E-3	-13.467442E-12	920.79391E-6	-740.21227E-6	51.599994E-3	-79.793551E-9	-2.6274297E-12	1.4000435E-3	1.1359893E-3	51.599994E-3	-79.793551E-9
54.399982E-3	-14.330958E-12	1.3047501E-3	2.6973197E-3	54.399993E-3	-79.793551E-9	-2.8435162E-12	1.3881470E-3	-411.60203E-6	54.399993E-3	-79.793551E-9
57.199985E-3	-15.172244E-12	-78.674319E-6	1.0245827E-3	57.199996E-3	-79.793551E-9	-2.9498196E-12	2.0604033E-3	-29.047394E-6	57.199996E-3	-79.793551E-9
59.999987E-3	-16.053457E-12	1.7173126E-3	1.9338753E-3	59.999995E-3	-79.793551E-9	-3.1168707E-12	-315.36864E-6	-746.77810E-6	59.999995E-3	-79.793551E-9
62.799990E-3	-16.825914E-12	1.0893638E-3	-497.88819E-6	62.799998E-3	-79.793551E-9	-3.3003079E-12	5.0674439E-6	-1.8782364E-3	62.799998E-3	-79.793551E-9
65.599993E-3	-17.576607E-12	-110.84595E-6	-2.2209419E-3	65.599993E-3	-79.793551E-9	-3.4508963E-12	1.3148071E-3	975.60883E-6	65.599993E-3	-79.793551E-9
68.399981E-3	-18.472069E-12	57.303620E-6	1.4527298E-3	68.399996E-3	-79.793551E-9	-3.5638005E-12	2.7947181E-3	-1.6604225E-3	68.399996E-3	-79.793551E-9
71.199983E-3	-19.055051E-12	1.8580620E-3	1.1233978E-3	71.199998E-3	-79.793551E-9	-3.7214316E-12	274.02877E-6	-83.973697E-6	71.199998E-3	-79.793551E-9
73.999986E-3	-19.763378E-12	1.6495041E-3	808.70744E-6	73.999994E-3	-79.793551E-9	-3.9098958E-12	1.4136169E-3	652.58180E-6	73.999994E-3	-79.793551E-9
76.799989E-3	-20.302893E-12	1.3470398E-3	260.67506E-6	76.799996E-3	-79.793551E-9	-4.0299456E-12	913.32779E-6	-826.62888E-6	76.799996E-3	-79.793551E-9
79.599991E-3	-20.860378E-12	288.27135E-6	-1.0505219E-3	79.599991E-3	-79.793551E-9	-4.2053054E-12	393.26935E-6	1.7668762E-3	79.599991E-3	-79.793551E-9
82.399979E-3	-21.360943E-12	1.0075303E-3	1.8416580E-3	82.399994E-3	-79.793551E-9	-4.3929868E-12	821.76208E-6	539.07698E-6	82.399994E-3	-79.793551E-9
85.199982E-3	-21.772112E-12	-1.6692764E-3	389.07240E-6	85.199997E-3	-79.793551E-9	-4.5591152E-12	1.4741059E-3	312.28943E-6	85.199997E-3	-79.793551E-9
87.999985E-3	-22.253172E-12	1.5292488E-3	1.9811301E-3	87.999992E-3	-79.793551E-9	-4.7297292E-12	881.37283E-6	72.041323E-6	87.999992E-3	-79.793551E-9
90.799987E-3	-22.775577E-12	4.1936203E-3	-1.5084549E-3	90.799995E-3	-79.793551E-9	-4.9134360E-12	1.5986603E-3	-579.18398E-6	90.799995E-3	-79.793551E-9
93.599990E-3	-23.142757E-12	-18.555451E-6	130.30090E-6	93.599997E-3	-79.793551E-9	-5.0877943E-12	2.7293144E-3	296.03805E-6	93.599997E-3	-79.793551E-9
96.399993E-3	-23.429180E-12	2.6920943E-3	964.68965E-6	96.399993E-3	-79.793551E-9	-5.2466594E-12	1.5621292E-3	-1.9686089E-3	96.399993E-3	-79.793551E-9
99.199980E-3	-23.855019E-12	4.1858321E-3	-979.85845E-6	99.199995E-3	-79.793551E-9	-5.3991772E-12	1.5530784E-3	-92.687224E-6	99.199995E-3	-79.793551E-9
102.00000E-3	-24.286439E-12	1.6620163E-3	-1.6203446E-3	102.00000E-3	-79.793551E-9	-5.5452214E-12	2.0532096E-3	-1.2738472E-3	102.00000E-3	-79.793551E-9
104.79999E-3	-24.913245E-12	7.8781131E-6	-739.40202E-6	104.79999E-3	-79.793551E-9	-5.7299504E-12	2.1060500E-3	121.69724E-6	104.79999E-3	-79.793551E-9
107.59997E-3	-25.577577E-12	1.5381973E-3	-1.1631622E-3	107.60000E-3	-79.793551E-9	-5.8525160E-12	777.67868E-6	355.35812E-6	107.60000E-3	-79.793551E-9
110.39999E-3	-27.437943E-12	-108.52051E-6	3.2886849E-3	110.40000E-3	-79.793551E-9	-6.0476810E-12	2.0053955E-3	-1.5745476E-3	110.40000E-3	-79.793551E-9
113.19998E-3	-30.124857E-12	-3.6153214E-3	-4.3661515E-3	113.19999E-3	-79.793551E-9	-6.2104185E-12	671.42642E-6	773.53441E-6	113.19999E-3	-79.793551E-9
116.00000E-3	-10.789614E-12	9.3614720E-3	724.71390E-6	116.00000E-3	-79.793551E-9	-6.3908987E-12	2.2670997E-3	464.53858E-6	116.00000E-3	-79.793551E-9
118.79998E-3	-6.5063059E-12	992.82840E-6	-1.1767761E-3	118.79999E-3	-79.793551E-9	-6.4977290E-12	1.8354531E-3	562.22000E-6	118.79999E-3	-79.793551E-9
121.59997E-3	-6.6733134E-12	2.0123718E-3	-1.4396523E-3	121.59999E-3	-79.793551E-9	-6.6534092E-12	592.61092E-6	1.2513070E-3	121.59999E-3	-79.793551E-9
124.39999E-3	-6.7751195E-12	1.3456832E-3	-215.46631E-6	124.40000E-3	-79.793551E-9	-6.8062053E-12	2.2579033E-3	-828.37068E-6	124.40000E-3	-79.793551E-9
127.19998E-3	-6.9549058E-12	1.3615760E-3	-1.1444504E-3	127.19999E-3	-79.793551E-9	-6.9401646E-12	825.48906E-6	-753.47064E-6	127.19999E-3	-79.793551E-9
130.00000E-3	-7.1287446E-12	2.1993720E-3	-667.76044E-6	130.00000E-3	-79.793551E-9	-7.0937999E-12	1.2176300E-3	-1.5036400E-3	130.00000E-3	-79.793551E-9
