# Supplementary material for: An electrically controlled single-molecule spin switch
Source: Nat Commun. 2025 Sep 8;16:8242. doi: 10.1038/s41467-025-63574-0 (PMC12417546; doi:10.1038/s41467-025-63574-0)
Supplement: Supplementary file 3 — Source Data [file 41467_2025_63574_MOESM3_ESM.zip › SourceData/Figure2cd/Bias-Spectroscopy16240.dat]

Experiment	bias spectroscopy	
Saved Date	26.07.2024 20:04:15	
User		
Date		
X (m)	28.4386E-9	
Y (m)	440.56E-9	
Z (m)	-79.7739E-9	
Z offset (m)	-40E-12	
Settling time (s)	200E-3	
Integration time (s)	100E-3	
Z-Ctrl hold	TRUE	
Final Z (m)	N/A	
Start time	26.07.2024 20:03:14	
Filter type	None	
Order		
Cutoff frq		

[DATA]
Bias calc (V)	Current (A)	Input 2 (V)	Input 3 (V)	Bias (V)	Z (m)	Current [bwd] (A)	Input 2 [bwd] (V)	Input 3 [bwd] (V)	Bias [bwd] (V)	Z [bwd] (m)
-150.00001E-3	49.262282E-12	2.0180861E-3	-2.8587289E-3	-150.00001E-3	-79.813859E-9	50.116442E-12	1.7268090E-3	-1.7571984E-3	-150.00001E-3	-79.813859E-9
-147.20000E-3	48.668066E-12	-429.50592E-6	-413.29957E-6	-147.20000E-3	-79.813859E-9	49.433076E-12	-553.60718E-6	185.08377E-6	-147.20000E-3	-79.813859E-9
-144.40000E-3	47.678184E-12	880.08575E-6	-2.0396912E-3	-144.40000E-3	-79.813859E-9	48.546916E-12	1.2839935E-3	433.35572E-6	-144.40000E-3	-79.813859E-9
-141.60001E-3	46.662493E-12	722.79357E-6	-1.0121010E-3	-141.60001E-3	-79.813859E-9	47.721153E-12	-991.92280E-6	1.0228165E-3	-141.60001E-3	-79.813859E-9
-138.80001E-3	46.179761E-12	1.4853241E-3	4.0294006E-3	-138.80001E-3	-79.813859E-9	46.749875E-12	377.77403E-6	-342.09518E-6	-138.80001E-3	-79.813859E-9
-136.00001E-3	45.373379E-12	-598.79076E-6	-1.9389404E-3	-136.00001E-3	-79.813859E-9	45.901911E-12	1.9482048E-3	-602.39260E-6	-136.00001E-3	-79.813859E-9
-133.20000E-3	44.538848E-12	2.5669190E-3	2.1500024E-3	-133.20000E-3	-79.813859E-9	45.026295E-12	615.89509E-6	-919.12306E-6	-133.20000E-3	-79.813859E-9
-130.40000E-3	43.543870E-12	1.5685257E-3	956.39727E-6	-130.40000E-3	-79.813859E-9	44.011145E-12	1.6128395E-3	-538.22860E-6	-130.40000E-3	-79.813859E-9
-127.60001E-3	42.557850E-12	2.6681237E-3	823.43753E-6	-127.60000E-3	-79.813859E-9	43.041081E-12	2.1494515E-3	2.7408951E-3	-127.60000E-3	-79.813859E-9
-124.80001E-3	41.834744E-12	559.15449E-6	2.5233559E-3	-124.80000E-3	-79.813859E-9	41.881637E-12	1.0783493E-3	-40.679934E-6	-124.80000E-3	-79.813859E-9
-122.00001E-3	40.798927E-12	3.9387122E-3	205.93262E-6	-122.00001E-3	-79.813859E-9	41.140032E-12	-1.1704467E-3	-923.96012E-6	-122.00001E-3	-79.813859E-9
-119.20001E-3	39.856757E-12	1.6068878E-3	-664.32112E-6	-119.20001E-3	-79.813859E-9	40.274447E-12	1.7479919E-3	-512.74721E-6	-119.20001E-3	-79.813859E-9
-116.40000E-3	39.053698E-12	-421.62780E-6	-183.01926E-6	-116.40000E-3	-79.813859E-9	39.313705E-12	613.54827E-6	-3.1471688E-3	-116.40000E-3	-79.813859E-9
-113.60001E-3	38.146424E-12	1.1453620E-3	80.142978E-6	-113.60001E-3	-79.813859E-9	38.303912E-12	1.6625351E-3	221.97036E-6	-113.60001E-3	-79.813859E-9
-110.80001E-3	37.239781E-12	716.49626E-6	1.2093026E-3	-110.80001E-3	-79.813859E-9	37.326569E-12	3.0592903E-3	942.75206E-6	-110.80001E-3	-79.813859E-9
-108.00001E-3	36.457011E-12	1.6116508E-3	1.1581039E-3	-108.00000E-3	-79.813859E-9	36.454294E-12	452.16904E-6	317.70783E-6	-108.00000E-3	-79.813859E-9
-105.20001E-3	35.519750E-12	-118.55469E-6	-161.24726E-6	-105.20001E-3	-79.813859E-9	20.621914E-12	2.0256669E-3	1.2450104E-3	-105.20001E-3	-79.813859E-9
-102.40000E-3	34.614551E-12	-534.22392E-6	-419.49996E-6	-102.40000E-3	-79.813859E-9	11.396337E-12	1.3901787E-3	1.2100716E-3	-102.40000E-3	-79.813859E-9
-99.600010E-3	33.691421E-12	2.2032021E-3	-653.69339E-6	-99.600002E-3	-79.813859E-9	11.041137E-12	1.5337151E-3	1.3493195E-3	-99.600002E-3	-79.813859E-9
-96.800007E-3	32.778776E-12	914.61255E-6	-1.0534447E-3	-96.800007E-3	-79.813859E-9	10.584293E-12	-11.142731E-6	-512.09948E-6	-96.800007E-3	-79.813859E-9
-94.000012E-3	31.908191E-12	1.2431443E-3	-2.2973113E-3	-94.000004E-3	-79.813859E-9	10.164946E-12	1.9093475E-3	-1.4348472E-3	-94.000004E-3	-79.813859E-9
-91.200009E-3	31.108758E-12	507.59583E-6	3.3647744E-3	-91.200009E-3	-79.813859E-9	9.7957363E-12	20.153810E-6	323.76632E-6	-91.200009E-3	-79.813859E-9
-88.400006E-3	30.206535E-12	1.9273750E-3	-3.0947167E-3	-88.400006E-3	-79.813859E-9	9.3879210E-12	2.0121764E-3	-1.0735955E-3	-88.400006E-3	-79.813859E-9
-85.600011E-3	29.333331E-12	4.3074801E-3	-424.72762E-6	-85.600004E-3	-79.813859E-9	8.9750273E-12	2.2855827E-3	164.66828E-6	-85.600004E-3	-79.813859E-9
-82.800008E-3	28.324083E-12	1.8292869E-3	1.4013092E-3	-82.800008E-3	-79.813859E-9	8.6115004E-12	2.2137351E-3	-55.565644E-6	-82.800008E-3	-79.813859E-9
-80.000006E-3	27.322367E-12	885.19900E-6	1.3066978E-3	-80.000006E-3	-79.813859E-9	8.1833420E-12	1.6596718E-3	-797.33197E-6	-80.000006E-3	-79.813859E-9
-77.200010E-3	26.358367E-12	1.6727890E-3	-697.47848E-6	-77.200003E-3	-79.813859E-9	7.8101648E-12	-555.74416E-6	-379.21828E-6	-77.200003E-3	-79.813859E-9
-74.400008E-3	25.454347E-12	2.6783454E-3	-380.06363E-6	-74.400008E-3	-79.813859E-9	7.4363996E-12	2.0521560E-3	728.42790E-6	-74.400008E-3	-79.813859E-9
-71.600005E-3	24.406520E-12	1.6252021E-3	-879.36933E-6	-71.600005E-3	-79.813859E-9	7.1052994E-12	1.5280861E-3	-176.46104E-6	-71.600005E-3	-79.813859E-9
-68.800010E-3	23.376686E-12	2.9950195E-3	-1.4028869E-3	-68.800002E-3	-79.813859E-9	6.7406874E-12	708.96989E-6	628.37522E-6	-68.800002E-3	-79.813859E-9
-66.000007E-3	22.603608E-12	272.72949E-6	654.56011E-6	-66.000007E-3	-79.813859E-9	6.4465941E-12	1.4715637E-3	-155.60303E-6	-66.000007E-3	-79.813859E-9
-63.200012E-3	21.570272E-12	3.6238830E-3	-1.1323631E-3	-63.200004E-3	-79.813859E-9	6.0773162E-12	604.21904E-6	-1.2054070E-3	-63.200004E-3	-79.813859E-9
-60.400009E-3	20.609974E-12	1.5364647E-3	-462.28638E-6	-60.400005E-3	-79.813859E-9	5.7464311E-12	1.1518539E-3	-63.015745E-6	-60.400005E-3	-79.813859E-9
-57.600006E-3	19.566158E-12	-3.9077759E-6	1.1851097E-3	-57.600006E-3	-79.813859E-9	5.4642853E-12	1.5425285E-3	-1.3286667E-3	-57.600006E-3	-79.813859E-9
-54.800011E-3	18.652371E-12	2.2023865E-3	855.52671E-6	-54.800004E-3	-79.813859E-9	5.1170990E-12	1.9708145E-3	-1.5446594E-3	-54.800004E-3	-79.813859E-9
-52.000009E-3	17.703682E-12	2.2972922E-3	-851.46411E-6	-52.000005E-3	-79.813859E-9	4.7958239E-12	680.14982E-6	744.14827E-6	-52.000005E-3	-79.813859E-9
-49.200013E-3	16.674178E-12	972.02609E-6	-763.13631E-6	-49.200006E-3	-79.813859E-9	4.5220160E-12	-137.11854E-6	669.05440E-6	-49.200006E-3	-79.813859E-9
-46.400011E-3	15.745976E-12	937.31232E-6	515.57005E-6	-46.400007E-3	-79.813859E-9	4.2425963E-12	332.67363E-6	95.837400E-6	-46.400007E-3	-79.813859E-9
-43.600008E-3	14.694577E-12	3.6747970E-3	-1.0297997E-3	-43.600004E-3	-79.813859E-9	3.9360182E-12	94.862364E-6	-1.0561913E-3	-43.600004E-3	-79.813859E-9
-40.800013E-3	13.710933E-12	1.0214844E-3	-393.48679E-6	-40.800005E-3	-79.813859E-9	3.6560754E-12	939.00302E-6	-927.40479E-6	-40.800005E-3	-79.813859E-9
-38.000010E-3	12.722085E-12	1.5469345E-3	91.185000E-6	-38.000006E-3	-79.813859E-9	3.3844414E-12	-551.08871E-6	1.2903068E-3	-38.000006E-3	-79.813859E-9
-35.200007E-3	11.740302E-12	1.3621162E-3	-2.9373236E-3	-35.200007E-3	-79.813859E-9	3.0687774E-12	713.34152E-6	-860.16161E-6	-35.200007E-3	-79.813859E-9
-32.400012E-3	10.677964E-12	1.1723794E-3	95.680240E-6	-32.400005E-3	-79.813859E-9	2.8111062E-12	1.0556786E-3	1.4156327E-3	-32.400005E-3	-79.813859E-9
-29.600009E-3	9.7753403E-12	92.829898E-6	-1.0766159E-3	-29.600006E-3	-79.813859E-9	2.5489350E-12	564.37834E-6	587.74336E-6	-29.600006E-3	-79.813859E-9
-26.800007E-3	8.7919689E-12	127.00958E-6	-391.87164E-6	-26.800005E-3	-79.813859E-9	2.2724266E-12	738.05009E-6	-257.07093E-6	-26.800005E-3	-79.813859E-9
-24.000004E-3	7.8213633E-12	1.0071411E-3	1.6001762E-3	-24.000006E-3	-79.813859E-9	2.0219583E-12	2.6161065E-3	-405.60227E-6	-24.000006E-3	-79.813859E-9
-21.200016E-3	6.8905177E-12	574.36293E-6	-1.6058944E-3	-21.200005E-3	-79.813859E-9	1.8132631E-12	1.2109650E-3	206.85959E-6	-21.200005E-3	-79.813859E-9
-18.400013E-3	5.9228204E-12	1.6048851E-3	-686.49522E-6	-18.400006E-3	-79.813859E-9	1.5588731E-12	2.6124665E-3	-1.5145248E-3	-18.400006E-3	-79.813859E-9
-15.600011E-3	4.9378778E-12	1.3796181E-3	-169.05594E-6	-15.600005E-3	-79.813859E-9	1.3115571E-12	1.9683784E-3	-1.1893959E-3	-15.600005E-3	-79.813859E-9
-12.800008E-3	4.0123382E-12	720.35752E-6	-1.4164238E-3	-12.800005E-3	-79.813859E-9	1.0932664E-12	1.2483086E-3	1.1766334E-3	-12.800005E-3	-79.813859E-9
-10.000005E-3	3.0401658E-12	2.5404396E-3	-406.22405E-6	-10.000005E-3	-79.813859E-9	847.98829E-15	1.4360764E-3	62.467960E-6	-10.000005E-3	-79.813859E-9
-7.2000176E-3	2.0568842E-12	559.86177E-6	516.64124E-6	-7.2000055E-3	-79.813859E-9	613.89554E-15	2.9287026E-3	-671.06477E-6	-7.2000055E-3	-79.813859E-9
-4.4000149E-3	1.1982919E-12	768.61650E-6	-1.4074936E-3	-4.4000056E-3	-79.813859E-9	397.67777E-15	1.9991302E-3	17.546845E-6	-4.4000056E-3	-79.813859E-9
-1.6000122E-3	466.18438E-15	1.8047653E-3	-1.3922913E-3	-1.6000053E-3	-79.813859E-9	159.78182E-15	741.80524E-6	701.08491E-6	-1.6000053E-3	-79.813859E-9
1.1999905E-3	-206.10714E-15	1.0956894E-3	1.4541084E-3	1.1999947E-3	-79.813859E-9	-64.179808E-15	335.77118E-6	748.64808E-6	1.1999947E-3	-79.813859E-9
3.9999932E-3	-968.55596E-15	1.8573540E-3	-93.168637E-6	3.9999946E-3	-79.813859E-9	-236.26308E-15	1.8383088E-3	380.38482E-6	3.9999946E-3	-79.813859E-9
6.7999959E-3	-1.8088232E-12	-34.629058E-6	-1.1023796E-3	6.7999945E-3	-79.813859E-9	-479.57515E-15	1.0690331E-3	-742.72766E-6	6.7999945E-3	-79.813859E-9
9.5999837E-3	-2.8184163E-12	769.81203E-6	144.75021E-6	9.5999949E-3	-79.813859E-9	-725.02573E-15	1.8733673E-3	222.33123E-6	9.5999949E-3	-79.813859E-9
12.399986E-3	-3.8629789E-12	42.973326E-6	-428.50265E-6	12.399995E-3	-79.813859E-9	-922.89642E-15	710.75972E-6	712.17649E-6	12.399995E-3	-79.813859E-9
15.199989E-3	-4.8789874E-12	2.2195403E-3	-1.5223381E-3	15.199995E-3	-79.813859E-9	-1.1386808E-12	2.4247193E-3	-25.194549E-6	15.199995E-3	-79.813859E-9
17.999992E-3	-5.9806912E-12	206.54526E-6	-563.31558E-6	17.999995E-3	-79.813859E-9	-1.3922651E-12	260.31493E-6	-588.63830E-6	17.999995E-3	-79.813859E-9
20.799994E-3	-7.0331080E-12	864.33714E-6	-724.68567E-6	20.799994E-3	-79.813859E-9	-1.5775975E-12	2.7447976E-3	-960.36756E-6	20.799994E-3	-79.813859E-9
23.599982E-3	-8.1573758E-12	1.0644607E-3	883.43810E-6	23.599995E-3	-79.813859E-9	-1.8394201E-12	988.63675E-6	-282.46688E-6	23.599995E-3	-79.813859E-9
26.399985E-3	-9.2829347E-12	1.2495231E-3	-1.4375458E-3	26.399994E-3	-79.813859E-9	-2.0688772E-12	906.65132E-6	385.22566E-6	26.399994E-3	-79.813859E-9
29.199988E-3	-10.439098E-12	1.2604507E-3	-1.1827706E-3	29.199995E-3	-79.813859E-9	-2.2426542E-12	138.11416E-6	310.82306E-6	29.199995E-3	-79.813859E-9
31.999990E-3	-11.546122E-12	2.5968240E-3	253.57286E-6	31.999994E-3	-79.813859E-9	-2.4841526E-12	1.3453064E-3	602.02560E-6	31.999994E-3	-79.813859E-9
34.799993E-3	-12.687114E-12	443.40285E-6	-2.0298851E-3	34.799993E-3	-79.813859E-9	-2.7193677E-12	1.7171120E-3	-301.22223E-6	34.799993E-3	-79.813859E-9
37.599981E-3	-13.819419E-12	284.57641E-6	-1.7618401E-3	37.599996E-3	-79.813859E-9	-2.9082784E-12	565.29924E-6	1.4617447E-3	37.599996E-3	-79.813859E-9
40.399984E-3	-15.019746E-12	1.7604523E-3	-407.22732E-6	40.399995E-3	-79.813859E-9	-3.1459974E-12	893.02595E-6	38.536837E-6	40.399995E-3	-79.813859E-9
43.199986E-3	-16.294273E-12	331.61469E-6	-2.2621627E-3	43.199994E-3	-79.813859E-9	-3.3597378E-12	1.2109963E-3	-1.2973923E-3	43.199994E-3	-79.813859E-9
45.999989E-3	-17.548117E-12	810.48202E-6	722.01691E-6	45.999996E-3	-79.813859E-9	-3.5722759E-12	1.6270798E-3	-324.92218E-6	45.999996E-3	-79.813859E-9
48.799992E-3	-18.669974E-12	1.9989305E-3	-1.2488144E-3	48.799995E-3	-79.813859E-9	-3.7924785E-12	3.2061005E-3	3.9543152E-6	48.799995E-3	-79.813859E-9
51.599979E-3	-20.040641E-12	718.61345E-6	-394.99818E-6	51.599994E-3	-79.813859E-9	-4.0311916E-12	1.0662888E-3	-160.57587E-6	51.599994E-3	-79.813859E-9
54.399982E-3	-21.447382E-12	2.6684334E-3	-344.32602E-6	54.399993E-3	-79.813859E-9	-4.2701558E-12	529.73325E-6	461.61879E-6	54.399993E-3	-79.813859E-9
57.199985E-3	-22.464940E-12	277.63596E-6	825.51118E-6	57.199996E-3	-79.813859E-9	-4.4731567E-12	401.16120E-6	218.12668E-6	57.199996E-3	-79.813859E-9
59.999987E-3	-23.785021E-12	1.5730652E-3	-1.7326897E-3	59.999995E-3	-79.813859E-9	-4.7021046E-12	1.2161743E-3	-466.34674E-6	59.999995E-3	-79.813859E-9
62.799990E-3	-25.032821E-12	954.85995E-6	-2.7602562E-3	62.799998E-3	-79.813859E-9	-4.9370603E-12	578.56599E-6	-1.6964409E-3	62.799998E-3	-79.813859E-9
65.599993E-3	-26.242630E-12	-1.0384651E-3	434.19114E-6	65.599993E-3	-79.813859E-9	-5.1386625E-12	1.0140984E-3	281.67266E-6	65.599993E-3	-79.813859E-9
68.399981E-3	-27.286180E-12	2.8656335E-3	-273.57711E-6	68.399996E-3	-79.813859E-9	-5.4300748E-12	350.40590E-6	500.62331E-6	68.399996E-3	-79.813859E-9
71.199983E-3	-28.187523E-12	1.8236015E-3	1.9386406E-3	71.199998E-3	-79.813859E-9	-5.6769628E-12	670.67106E-6	-175.31127E-6	71.199998E-3	-79.813859E-9
73.999986E-3	-29.111484E-12	-835.53541E-6	-1.4978508E-3	73.999994E-3	-79.813859E-9	-5.8010211E-12	1.5818558E-3	-1.1738426E-3	73.999994E-3	-79.813859E-9
76.799989E-3	-29.713145E-12	1.5736610E-3	-3.8429322E-3	76.799996E-3	-79.813859E-9	-6.1538882E-12	2.0390113E-3	87.028500E-6	76.799996E-3	-79.813859E-9
79.599991E-3	-30.435255E-12	-2.8384232E-3	2.4996605E-3	79.599991E-3	-79.813859E-9	-6.4211969E-12	-623.63665E-6	-699.57122E-6	79.599991E-3	-79.813859E-9
82.399979E-3	-30.876728E-12	2.0097648E-3	773.83959E-6	82.399994E-3	-79.813859E-9	-6.6243898E-12	1.0807449E-3	1.3108940E-3	82.399994E-3	-79.813859E-9
85.199982E-3	-31.289818E-12	5.6636552E-3	6.1896690E-3	85.199997E-3	-79.813859E-9	-6.9112932E-12	1.9019890E-3	38.216400E-6	85.199997E-3	-79.813859E-9
87.999985E-3	-31.520307E-12	1.4796128E-3	4.7763204E-3	87.999992E-3	-79.813859E-9	-7.1767132E-12	1.1482209E-3	1.6067474E-3	87.999992E-3	-79.813859E-9
90.799987E-3	-32.062325E-12	7.0253443E-3	-4.0054224E-3	90.799995E-3	-79.813859E-9	-7.3965660E-12	3.0191147E-3	853.86581E-6	90.799995E-3	-79.813859E-9
93.599990E-3	-32.258772E-12	349.83901E-6	1.4579789E-3	93.599997E-3	-79.813859E-9	-7.6598563E-12	374.23705E-6	-36.853791E-6	93.599997E-3	-79.813859E-9
96.399993E-3	-32.600676E-12	-2.0208191E-3	-3.8644187E-3	96.399993E-3	-79.813859E-9	-7.9700881E-12	567.34693E-6	549.64446E-6	96.399993E-3	-79.813859E-9
99.199980E-3	-32.931373E-12	3.6832970E-3	1.8060447E-3	99.199995E-3	-79.813859E-9	-8.1598148E-12	2.0636902E-3	-1.0629967E-3	99.199995E-3	-79.813859E-9
102.00000E-3	-33.327147E-12	3.8240119E-3	-1.9566147E-3	102.00000E-3	-79.813859E-9	-8.4282538E-12	1.5960380E-3	-392.65672E-6	102.00000E-3	-79.813859E-9
104.79999E-3	-33.738234E-12	-2.1923729E-3	1.4334366E-3	104.79999E-3	-79.813859E-9	-8.7331834E-12	2.2723847E-3	282.84758E-6	104.79999E-3	-79.813859E-9
107.59997E-3	-34.242591E-12	-423.81362E-6	-5.4397951E-3	107.60000E-3	-79.813859E-9	-8.9171960E-12	1.8921371E-3	2.2143363E-3	107.60000E-3	-79.813859E-9
110.39999E-3	-35.015310E-12	333.03298E-6	4.0003103E-3	110.40000E-3	-79.813859E-9	-9.1438636E-12	2.2757538E-3	1.3834884E-3	110.40000E-3	-79.813859E-9
113.19998E-3	-37.052517E-12	4.0796516E-3	1.1487991E-3	113.19999E-3	-79.813859E-9	-9.3498343E-12	522.26486E-6	191.51306E-6	113.19999E-3	-79.813859E-9
116.00000E-3	-41.314081E-12	-3.6087730E-3	1.1933853E-3	116.00000E-3	-79.813859E-9	-9.6123101E-12	2.2736976E-3	1.0078300E-3	116.00000E-3	-79.813859E-9
118.79998E-3	-44.690432E-12	-3.1457574E-3	3.1147834E-3	118.79999E-3	-79.813859E-9	-9.8676805E-12	1.6851090E-3	1.4363235E-3	118.79999E-3	-79.813859E-9
121.59997E-3	-10.052682E-12	6.5420540E-3	-3.3234796E-3	121.59999E-3	-79.813859E-9	-10.091190E-12	320.47881E-6	275.16327E-6	121.59999E-3	-79.813859E-9
124.39999E-3	-10.289140E-12	2.0939803E-3	-201.45570E-6	124.40000E-3	-79.813859E-9	-10.266077E-12	3.1840797E-3	398.57635E-6	124.40000E-3	-79.813859E-9
127.19998E-3	-10.513331E-12	-703.40349E-6	-436.73630E-6	127.19999E-3	-79.813859E-9	-10.496261E-12	823.27268E-6	-640.04748E-6	127.19999E-3	-79.813859E-9
130.00000E-3	-10.779384E-12	2.5626870E-3	856.65053E-6	130.00000E-3	-79.813859E-9	-10.765209E-12	1.2543198E-3	-203.49273E-6	130.00000E-3	-79.813859E-9
