# Supplementary material for: An electrically controlled single-molecule spin switch
Source: Nat Commun. 2025 Sep 8;16:8242. doi: 10.1038/s41467-025-63574-0 (PMC12417546; doi:10.1038/s41467-025-63574-0)
Supplement: Supplementary file 3 — Source Data [file 41467_2025_63574_MOESM3_ESM.zip › SourceData/Figure2cd/Bias-Spectroscopy16241.dat]

Experiment	bias spectroscopy	
Saved Date	26.07.2024 20:06:12	
User		
Date		
X (m)	28.4361E-9	
Y (m)	440.561E-9	
Z (m)	-79.7732E-9	
Z offset (m)	-60E-12	
Settling time (s)	200E-3	
Integration time (s)	100E-3	
Z-Ctrl hold	TRUE	
Final Z (m)	N/A	
Start time	26.07.2024 20:05:11	
Filter type	None	
Order		
Cutoff frq		

[DATA]
Bias calc (V)	Current (A)	Input 2 (V)	Input 3 (V)	Bias (V)	Z (m)	Current [bwd] (A)	Input 2 [bwd] (V)	Input 3 [bwd] (V)	Bias [bwd] (V)	Z [bwd] (m)
-150.00001E-3	71.854037E-12	1.4653869E-3	1.1775192E-3	-150.00001E-3	-79.833221E-9	73.040012E-12	-1.0891457E-3	-622.01003E-6	-150.00001E-3	-79.833221E-9
-147.20000E-3	70.702354E-12	-1.0355621E-3	1.7340461E-3	-147.20000E-3	-79.833221E-9	71.895941E-12	346.52482E-6	-1.1251197E-3	-147.20000E-3	-79.833221E-9
-144.40000E-3	69.240502E-12	5.0715408E-3	-107.47909E-6	-144.40000E-3	-79.833221E-9	70.763187E-12	3.1405617E-3	1.0108276E-3	-144.40000E-3	-79.833221E-9
-141.60001E-3	68.137607E-12	2.7129066E-3	98.455050E-6	-141.60001E-3	-79.833221E-9	69.518287E-12	2.2846153E-3	-1.8954979E-3	-141.60001E-3	-79.833221E-9
-138.80001E-3	67.183009E-12	1.1621704E-3	4.6574157E-3	-138.80001E-3	-79.833221E-9	68.219583E-12	1.7571602E-3	-1.6187110E-3	-138.80001E-3	-79.833221E-9
-136.00001E-3	65.891757E-12	-862.93562E-6	4.1268389E-3	-136.00001E-3	-79.833221E-9	66.965072E-12	-703.47823E-6	3.0142548E-3	-136.00001E-3	-79.833221E-9
-133.20000E-3	64.754972E-12	2.4867004E-3	345.32393E-6	-133.20000E-3	-79.833221E-9	65.763471E-12	1.1546005E-3	-1.4201301E-3	-133.20000E-3	-79.833221E-9
-130.40000E-3	63.621539E-12	1.9130172E-3	-431.11877E-6	-130.40000E-3	-79.833221E-9	64.262179E-12	-1.5428520E-3	-2.2386010E-3	-130.40000E-3	-79.833221E-9
-127.60001E-3	62.421464E-12	3.5937668E-3	-1.1721778E-3	-127.60000E-3	-79.833221E-9	63.118559E-12	1.0685966E-3	-309.63746E-6	-127.60000E-3	-79.833221E-9
-124.80001E-3	60.787167E-12	2.4166924E-3	-2.8455437E-3	-124.80000E-3	-79.833221E-9	61.697307E-12	3.2483849E-3	151.47781E-6	-124.80000E-3	-79.833221E-9
-122.00001E-3	59.702618E-12	2.9521263E-3	-1.9700881E-3	-122.00001E-3	-79.833221E-9	60.284389E-12	1.8634826E-3	-1.5706260E-3	-122.00001E-3	-79.833221E-9
-119.20001E-3	58.151400E-12	225.82627E-6	1.0662018E-3	-119.20001E-3	-79.833221E-9	58.526656E-12	3.2970307E-3	1.6583909E-3	-119.20001E-3	-79.833221E-9
-116.40000E-3	57.013207E-12	2.5298996E-3	-353.74603E-6	-116.40000E-3	-79.833221E-9	57.670840E-12	4.9604154E-3	-3.2475539E-3	-116.40000E-3	-79.833221E-9
-113.60001E-3	55.778902E-12	-965.17260E-6	423.39248E-6	-113.60001E-3	-79.833221E-9	56.359035E-12	1.2014641E-3	-402.86483E-6	-113.60001E-3	-79.833221E-9
-110.80001E-3	54.442076E-12	777.20871E-6	-1.0284111E-3	-110.80001E-3	-79.833221E-9	55.046644E-12	690.05584E-6	1.3682785E-3	-110.80001E-3	-79.833221E-9
-108.00001E-3	53.155643E-12	227.60467E-6	1.8650475E-3	-108.00000E-3	-79.833221E-9	53.751170E-12	5.0594648E-3	2.8506555E-3	-108.00000E-3	-79.833221E-9
-105.20001E-3	52.081384E-12	-1.8925553E-3	1.2203613E-3	-105.20001E-3	-79.833221E-9	52.185863E-12	4.3482529E-3	310.42937E-6	-105.20001E-3	-79.833221E-9
-102.40000E-3	50.574059E-12	2.3624923E-3	1.5495926E-3	-102.40000E-3	-79.833221E-9	50.811570E-12	1.6563500E-3	-104.69818E-6	-102.40000E-3	-79.833221E-9
-99.600010E-3	49.182519E-12	-291.51840E-6	2.0508606E-3	-99.600002E-3	-79.833221E-9	49.548018E-12	1.6225654E-3	-963.16758E-6	-99.600002E-3	-79.833221E-9
-96.800007E-3	47.985678E-12	5.3786109E-3	-1.9817764E-3	-96.800007E-3	-79.833221E-9	42.739909E-12	-5.5599725E-3	-2.4966775E-3	-96.800007E-3	-79.833221E-9
-94.000012E-3	46.735022E-12	-370.94191E-6	-432.35320E-6	-94.000004E-3	-79.833221E-9	15.362754E-12	1.4815453E-3	668.04123E-6	-94.000004E-3	-79.833221E-9
-91.200009E-3	45.029053E-12	-867.48350E-6	-959.74351E-6	-91.200009E-3	-79.833221E-9	14.797318E-12	2.5260078E-3	-241.75186E-6	-91.200009E-3	-79.833221E-9
-88.400006E-3	44.013810E-12	369.59688E-6	1.7021049E-3	-88.400006E-3	-79.833221E-9	14.190710E-12	1.3037361E-3	-1.3024170E-3	-88.400006E-3	-79.833221E-9
-85.600011E-3	42.647309E-12	1.4321717E-3	-2.7038192E-3	-85.600004E-3	-79.833221E-9	13.641993E-12	2.0468505E-3	1.9048012E-3	-85.600004E-3	-79.833221E-9
-82.800008E-3	41.348449E-12	-143.10227E-6	-1.0658088E-3	-82.800008E-3	-79.833221E-9	13.073321E-12	1.3223694E-3	-953.70330E-6	-82.800008E-3	-79.833221E-9
-80.000006E-3	39.959522E-12	-934.27277E-6	-698.60381E-6	-80.000006E-3	-79.833221E-9	12.465058E-12	2.2770942E-3	54.339598E-6	-80.000006E-3	-79.833221E-9
-77.200010E-3	38.453230E-12	2.4719529E-3	308.41521E-6	-77.200003E-3	-79.833221E-9	11.883454E-12	372.68904E-6	-494.76547E-6	-77.200003E-3	-79.833221E-9
-74.400008E-3	37.135493E-12	2.9973977E-3	-33.502962E-6	-74.400008E-3	-79.833221E-9	11.347881E-12	-67.615510E-6	786.81641E-6	-74.400008E-3	-79.833221E-9
-71.600005E-3	35.717825E-12	3.7736206E-3	1.2521019E-3	-71.600005E-3	-79.833221E-9	10.770437E-12	1.2880058E-3	-199.22943E-6	-71.600005E-3	-79.833221E-9
-68.800010E-3	34.278171E-12	307.08389E-6	1.1237961E-3	-68.800002E-3	-79.833221E-9	10.210958E-12	1.7802727E-3	-895.18965E-6	-68.800002E-3	-79.833221E-9
-66.000007E-3	32.843884E-12	-1.1388230E-3	-2.4441413E-3	-66.000007E-3	-79.833221E-9	9.7499821E-12	-119.36417E-6	-890.48693E-6	-66.000007E-3	-79.833221E-9
-63.200012E-3	31.505347E-12	2.4427276E-3	-10.921478E-6	-63.200004E-3	-79.833221E-9	9.1676467E-12	1.3428200E-3	-411.98274E-6	-63.200004E-3	-79.833221E-9
-60.400009E-3	30.199506E-12	1.1558479E-3	556.20726E-6	-60.400005E-3	-79.833221E-9	8.7281892E-12	870.76111E-6	-2.0570855E-3	-60.400005E-3	-79.833221E-9
-57.600006E-3	28.461714E-12	1.1431472E-3	-1.7053856E-3	-57.600006E-3	-79.833221E-9	8.2005670E-12	1.1958580E-3	-1.4853554E-3	-57.600006E-3	-79.833221E-9
-54.800011E-3	27.177410E-12	2.2038193E-3	300.78049E-6	-54.800004E-3	-79.833221E-9	7.6992388E-12	1.0296005E-3	157.40738E-6	-54.800004E-3	-79.833221E-9
-52.000009E-3	25.803304E-12	750.99565E-6	-1.0641121E-3	-52.000005E-3	-79.833221E-9	7.3120164E-12	2.3023323E-3	289.34403E-6	-52.000005E-3	-79.833221E-9
-49.200013E-3	24.428829E-12	3.7414413E-3	-2.7560012E-3	-49.200006E-3	-79.833221E-9	6.8687174E-12	1.6962341E-3	-125.92468E-6	-49.200006E-3	-79.833221E-9
-46.400011E-3	22.945762E-12	552.18278E-6	-1.8870896E-3	-46.400007E-3	-79.833221E-9	6.3786433E-12	1.1083069E-3	-882.10677E-6	-46.400007E-3	-79.833221E-9
-43.600008E-3	21.455534E-12	1.9931472E-3	-128.01819E-6	-43.600004E-3	-79.833221E-9	5.9295004E-12	1.1893570E-3	-443.80952E-6	-43.600004E-3	-79.833221E-9
-40.800013E-3	20.150180E-12	-102.17133E-6	-529.66917E-6	-40.800005E-3	-79.833221E-9	5.5112794E-12	596.86048E-6	258.60290E-6	-40.800005E-3	-79.833221E-9
-38.000010E-3	18.532171E-12	1.9151161E-3	170.12711E-6	-38.000006E-3	-79.833221E-9	5.0229577E-12	-247.25494E-6	-188.77869E-6	-38.000006E-3	-79.833221E-9
-35.200007E-3	17.091682E-12	1.1128716E-3	-1.3681405E-3	-35.200007E-3	-79.833221E-9	4.6178443E-12	1.9597549E-3	-509.51081E-6	-35.200007E-3	-79.833221E-9
-32.400012E-3	15.650732E-12	786.32886E-6	-1.1173500E-3	-32.400005E-3	-79.833221E-9	4.1957848E-12	454.35256E-6	-1.0903015E-3	-32.400005E-3	-79.833221E-9
-29.600009E-3	14.239914E-12	880.54582E-6	662.81128E-6	-29.600006E-3	-79.833221E-9	3.8176901E-12	2.0344749E-3	-1.4171364E-3	-29.600006E-3	-79.833221E-9
-26.800007E-3	12.848806E-12	2.1101746E-3	1.9354348E-3	-26.800005E-3	-79.833221E-9	3.4448074E-12	2.7231651E-3	-1.0176628E-3	-26.800005E-3	-79.833221E-9
-24.000004E-3	11.431280E-12	2.6133719E-3	-871.72928E-6	-24.000006E-3	-79.833221E-9	3.0619858E-12	1.2192772E-3	-827.72522E-6	-24.000006E-3	-79.833221E-9
-21.200016E-3	9.9824506E-12	855.06897E-6	60.607148E-6	-21.200005E-3	-79.833221E-9	2.6801209E-12	-784.61762E-6	-1.2844139E-3	-21.200005E-3	-79.833221E-9
-18.400013E-3	8.6326606E-12	1.3950310E-3	398.61220E-6	-18.400006E-3	-79.833221E-9	2.3439271E-12	-102.42080E-6	978.39511E-6	-18.400006E-3	-79.833221E-9
-15.600011E-3	7.1797126E-12	1.6133155E-3	-681.27748E-6	-15.600005E-3	-79.833221E-9	1.9661920E-12	-1.2633750E-3	935.29589E-6	-15.600005E-3	-79.833221E-9
-12.800008E-3	5.7753242E-12	2.4013298E-3	109.54742E-6	-12.800005E-3	-79.833221E-9	1.6304811E-12	1.0721512E-3	747.07641E-6	-12.800005E-3	-79.833221E-9
-10.000005E-3	4.3852586E-12	1.2445907E-3	443.39904E-6	-10.000005E-3	-79.833221E-9	1.2481470E-12	1.9087166E-3	579.89656E-6	-10.000005E-3	-79.833221E-9
-7.2000176E-3	2.9590874E-12	2.2857436E-3	219.83719E-6	-7.2000055E-3	-79.833221E-9	904.43359E-15	664.74837E-6	-992.75890E-6	-7.2000055E-3	-79.833221E-9
-4.4000149E-3	1.6921945E-12	1.2329856E-3	-1.0797691E-3	-4.4000056E-3	-79.833221E-9	557.65245E-15	2.6618950E-3	-95.108793E-6	-4.4000056E-3	-79.833221E-9
-1.6000122E-3	608.20403E-15	1.5629363E-3	382.47756E-6	-1.6000053E-3	-79.833221E-9	215.43673E-15	1.6053643E-3	-1.1002563E-3	-1.6000053E-3	-79.833221E-9
1.1999905E-3	-353.16219E-15	2.1434249E-3	-1.1566665E-3	1.1999947E-3	-79.833221E-9	-71.971719E-15	2.4945450E-3	26.745605E-6	1.1999947E-3	-79.833221E-9
3.9999932E-3	-1.4410246E-12	453.76283E-6	1.6561905E-3	3.9999946E-3	-79.833221E-9	-405.00088E-15	2.1169921E-3	-588.68254E-6	3.9999946E-3	-79.833221E-9
6.7999959E-3	-2.6887624E-12	266.82281E-6	-730.31080E-6	6.7999945E-3	-79.833221E-9	-729.83991E-15	1.1322708E-3	-878.58812E-6	6.7999945E-3	-79.833221E-9
9.5999837E-3	-4.1309972E-12	894.35041E-6	950.51038E-6	9.5999949E-3	-79.833221E-9	-1.0417608E-12	314.56604E-6	232.39669E-6	9.5999949E-3	-79.833221E-9
12.399986E-3	-5.6429202E-12	2.2635383E-3	150.95138E-6	12.399995E-3	-79.833221E-9	-1.3989859E-12	897.69822E-6	-702.06070E-6	12.399995E-3	-79.833221E-9
15.199989E-3	-7.1838009E-12	-806.16761E-6	-418.97353E-6	15.199995E-3	-79.833221E-9	-1.7418287E-12	1.3771607E-3	553.73536E-6	15.199995E-3	-79.833221E-9
17.999992E-3	-8.7777112E-12	3.4791939E-3	-473.53897E-6	17.999995E-3	-79.833221E-9	-2.0873412E-12	988.76876E-6	732.24638E-6	17.999995E-3	-79.833221E-9
20.799994E-3	-10.384966E-12	1.6025436E-3	1.7988472E-3	20.799994E-3	-79.833221E-9	-2.4402615E-12	916.81519E-6	-683.06655E-6	20.799994E-3	-79.833221E-9
23.599982E-3	-12.004721E-12	1.9700639E-3	-531.53688E-6	23.599995E-3	-79.833221E-9	-2.7671704E-12	-212.89139E-6	-623.18344E-6	23.599995E-3	-79.833221E-9
26.399985E-3	-13.636809E-12	2.1863144E-3	-172.93854E-6	26.399994E-3	-79.833221E-9	-3.0974661E-12	-285.26381E-6	-271.81092E-6	26.399994E-3	-79.833221E-9
29.199988E-3	-15.274304E-12	1.4333115E-3	1.0943657E-3	29.199995E-3	-79.833221E-9	-3.4521620E-12	1.0570976E-3	-657.40128E-6	29.199995E-3	-79.833221E-9
31.999990E-3	-16.923732E-12	718.40285E-6	-1.7507537E-3	31.999994E-3	-79.833221E-9	-3.8014249E-12	1.2691490E-3	-444.74564E-6	31.999994E-3	-79.833221E-9
34.799993E-3	-18.608831E-12	1.4303856E-3	-2.0070770E-3	34.799993E-3	-79.833221E-9	-4.1224598E-12	953.01209E-6	-1.5097596E-3	34.799993E-3	-79.833221E-9
37.599981E-3	-20.307870E-12	1.0485222E-3	-362.99208E-6	37.599996E-3	-79.833221E-9	-4.4519453E-12	563.95034E-6	1.1189865E-3	37.599996E-3	-79.833221E-9
40.399984E-3	-22.036021E-12	964.85059E-6	579.92630E-6	40.399995E-3	-79.833221E-9	-4.7538761E-12	947.32590E-6	-305.30701E-6	40.399995E-3	-79.833221E-9
43.199986E-3	-23.781433E-12	1.0835183E-3	169.60221E-6	43.199994E-3	-79.833221E-9	-5.0799985E-12	1.8471046E-3	-943.60503E-6	43.199994E-3	-79.833221E-9
45.999989E-3	-25.619794E-12	3.4830002E-3	825.22584E-6	45.999996E-3	-79.833221E-9	-5.4275716E-12	1.0615791E-3	-1.1174186E-3	45.999996E-3	-79.833221E-9
48.799992E-3	-27.452162E-12	2.2022920E-3	-359.28650E-6	48.799995E-3	-79.833221E-9	-5.7415600E-12	1.8680672E-3	294.72198E-6	48.799995E-3	-79.833221E-9
51.599979E-3	-29.338400E-12	166.92276E-6	-1.7749717E-3	51.599994E-3	-79.833221E-9	-6.1188411E-12	346.97494E-6	937.50842E-6	51.599994E-3	-79.833221E-9
54.399982E-3	-31.295723E-12	3.6563361E-3	-2.6157638E-3	54.399993E-3	-79.833221E-9	-6.4387584E-12	1.1530204E-3	910.89401E-6	54.399993E-3	-79.833221E-9
57.199985E-3	-33.067108E-12	-487.99286E-6	1.3784958E-3	57.199996E-3	-79.833221E-9	-6.7708612E-12	1.9223861E-3	-570.30562E-6	57.199996E-3	-79.833221E-9
59.999987E-3	-35.076341E-12	925.14191E-6	406.33927E-6	59.999995E-3	-79.833221E-9	-7.1321651E-12	1.7333992E-3	-1.4252251E-3	59.999995E-3	-79.833221E-9
62.799990E-3	-36.962568E-12	3.9932770E-3	1.1521408E-3	62.799998E-3	-79.833221E-9	-7.4493554E-12	1.6111786E-3	-1.4111634E-3	62.799998E-3	-79.833221E-9
65.599993E-3	-38.801126E-12	422.93701E-6	-115.54489E-6	65.599993E-3	-79.833221E-9	-7.8478647E-12	1.5247460E-3	1.1703080E-3	65.599993E-3	-79.833221E-9
68.399981E-3	-40.423331E-12	2.8965203E-3	-1.0756057E-3	68.399996E-3	-79.833221E-9	-8.1918326E-12	1.6740639E-3	1.2292122E-3	68.399996E-3	-79.833221E-9
71.199983E-3	-41.708227E-12	2.7812317E-3	167.57203E-6	71.199998E-3	-79.833221E-9	-8.5189642E-12	1.2801163E-3	66.583249E-6	71.199998E-3	-79.833221E-9
73.999986E-3	-42.790684E-12	1.0019508E-3	3.8005942E-3	73.999994E-3	-79.833221E-9	-8.9170017E-12	1.0840202E-3	1.9740409E-3	73.999994E-3	-79.833221E-9
76.799989E-3	-43.730804E-12	-954.59598E-6	4.3926802E-3	76.799996E-3	-79.833221E-9	-9.2404955E-12	-532.66296E-6	-1.8402687E-3	76.799996E-3	-79.833221E-9
79.599991E-3	-44.382237E-12	1.0860115E-3	814.65609E-6	79.599991E-3	-79.833221E-9	-9.6044908E-12	2.6798369E-3	-544.33825E-6	79.599991E-3	-79.833221E-9
82.399979E-3	-44.695931E-12	2.4758521E-3	141.10413E-6	82.399994E-3	-79.833221E-9	-10.014468E-12	1.0376747E-3	-1.1951035E-3	82.399994E-3	-79.833221E-9
85.199982E-3	-44.965542E-12	1.5218635E-3	-5.5861794E-3	85.199997E-3	-79.833221E-9	-10.340037E-12	742.26072E-6	1.3122429E-3	85.199997E-3	-79.833221E-9
87.999985E-3	-44.701232E-12	128.20664E-6	-2.8694710E-3	87.999992E-3	-79.833221E-9	-10.796189E-12	841.30175E-6	-69.659422E-6	87.999992E-3	-79.833221E-9
90.799987E-3	-44.660785E-12	1.0386505E-3	2.2278717E-3	90.799995E-3	-79.833221E-9	-11.164108E-12	206.15081E-6	1.7915191E-3	90.799995E-3	-79.833221E-9
93.599990E-3	-44.328201E-12	6.1062714E-3	3.7361817E-3	93.599997E-3	-79.833221E-9	-11.616188E-12	1.1756020E-3	-1.4343887E-3	93.599997E-3	-79.833221E-9
96.399993E-3	-44.344407E-12	-318.62946E-6	-3.5474412E-3	96.399993E-3	-79.833221E-9	-11.948733E-12	-205.26581E-6	-1.3745826E-3	96.399993E-3	-79.833221E-9
99.199980E-3	-44.349489E-12	2.6147277E-3	-2.1271682E-3	99.199995E-3	-79.833221E-9	-12.327682E-12	239.55842E-6	1.4910477E-3	99.199995E-3	-79.833221E-9
102.00000E-3	-44.516696E-12	141.96854E-6	-3.9706812E-3	102.00000E-3	-79.833221E-9	-12.732798E-12	70.920563E-6	-705.61218E-6	102.00000E-3	-79.833221E-9
104.79999E-3	-44.691938E-12	9.3594920E-3	8.8642631E-3	104.79999E-3	-79.833221E-9	-13.065549E-12	1.5805908E-3	-169.10782E-6	104.79999E-3	-79.833221E-9
107.59997E-3	-22.298309E-12	-4.1207601E-3	-7.1816836E-3	107.60000E-3	-79.833221E-9	-13.456070E-12	2.0096283E-3	1.5634369E-3	107.60000E-3	-79.833221E-9
110.39999E-3	-13.733049E-12	571.14486E-6	926.41299E-6	110.40000E-3	-79.833221E-9	-13.825766E-12	1.3279732E-3	476.57164E-6	110.40000E-3	-79.833221E-9
113.19998E-3	-14.099706E-12	2.8100030E-3	-308.97444E-6	113.19999E-3	-79.833221E-9	-14.129488E-12	1.4105698E-3	-1.0970398E-3	113.19999E-3	-79.833221E-9
116.00000E-3	-14.425975E-12	976.38246E-6	-412.78839E-6	116.00000E-3	-79.833221E-9	-14.489624E-12	63.282016E-6	2.2544106E-3	116.00000E-3	-79.833221E-9
118.79998E-3	-14.824050E-12	1.1227508E-3	1.1700661E-3	118.79999E-3	-79.833221E-9	-14.789399E-12	3.0401223E-3	253.59116E-6	118.79999E-3	-79.833221E-9
121.59997E-3	-15.156848E-12	703.86735E-6	-1.2847206E-3	121.59999E-3	-79.833221E-9	-15.200587E-12	2.5176269E-3	-501.88677E-6	121.59999E-3	-79.833221E-9
124.39999E-3	-15.482364E-12	1.6826821E-3	246.55685E-6	124.40000E-3	-79.833221E-9	-15.528004E-12	2.4889817E-3	623.20940E-6	124.40000E-3	-79.833221E-9
127.19998E-3	-15.830226E-12	2.4408852E-3	-507.47377E-6	127.19999E-3	-79.833221E-9	-15.909035E-12	-639.14794E-6	314.63164E-6	127.19999E-3	-79.833221E-9
130.00000E-3	-16.151845E-12	-691.10945E-6	454.83475E-6	130.00000E-3	-79.833221E-9	-16.201301E-12	1.2875946E-3	-594.13374E-6	130.00000E-3	-79.833221E-9
