# Supplementary material for: An electrically controlled single-molecule spin switch
Source: Nat Commun. 2025 Sep 8;16:8242. doi: 10.1038/s41467-025-63574-0 (PMC12417546; doi:10.1038/s41467-025-63574-0)
Supplement: Supplementary file 3 — Source Data [file 41467_2025_63574_MOESM3_ESM.zip › SourceData/Figure2cd/Bias-Spectroscopy16242.dat]

Experiment	bias spectroscopy	
Saved Date	26.07.2024 20:08:17	
User		
Date		
X (m)	28.4395E-9	
Y (m)	440.559E-9	
Z (m)	-79.7734E-9	
Z offset (m)	-80E-12	
Settling time (s)	200E-3	
Integration time (s)	100E-3	
Z-Ctrl hold	TRUE	
Final Z (m)	N/A	
Start time	26.07.2024 20:07:16	
Filter type	None	
Order		
Cutoff frq		

[DATA]
Bias calc (V)	Current (A)	Input 2 (V)	Input 3 (V)	Bias (V)	Z (m)	Current [bwd] (A)	Input 2 [bwd] (V)	Input 3 [bwd] (V)	Bias [bwd] (V)	Z [bwd] (m)
-150.00001E-3	105.40586E-12	70.085145E-6	2.9500450E-3	-150.00001E-3	-79.853386E-9	108.74501E-12	1.4257469E-3	-3.7454362E-3	-150.00001E-3	-79.853386E-9
-147.20000E-3	103.84325E-12	902.98080E-6	-2.9276100E-3	-147.20000E-3	-79.853386E-9	106.58650E-12	160.33478E-6	1.2091217E-3	-147.20000E-3	-79.853386E-9
-144.40000E-3	102.36698E-12	-945.52309E-6	6.7631574E-3	-144.40000E-3	-79.853386E-9	105.30627E-12	65.524291E-6	421.14945E-6	-144.40000E-3	-79.853386E-9
-141.60001E-3	100.54639E-12	-4.9506011E-3	-1.6182067E-3	-141.60001E-3	-79.853386E-9	103.37074E-12	-998.71901E-6	28.009033E-6	-141.60001E-3	-79.853386E-9
-138.80001E-3	98.389498E-12	1.2989731E-3	539.27535E-6	-138.80001E-3	-79.853386E-9	100.77950E-12	5.1086340E-3	-598.97458E-6	-138.80001E-3	-79.853386E-9
-136.00001E-3	97.495303E-12	546.52250E-6	-3.8809716E-3	-136.00001E-3	-79.853386E-9	99.183654E-12	1.7976486E-3	-2.9535277E-3	-136.00001E-3	-79.853386E-9
-133.20000E-3	95.275003E-12	2.2149696E-3	-4.0216241E-3	-133.20000E-3	-79.853386E-9	97.765206E-12	1.1511184E-3	4.6903421E-3	-133.20000E-3	-79.853386E-9
-130.40000E-3	93.916062E-12	1.7159836E-3	-1.1915108E-3	-130.40000E-3	-79.853386E-9	95.627825E-12	2.5756150E-3	4.3533226E-3	-130.40000E-3	-79.853386E-9
-127.60001E-3	91.831084E-12	473.27499E-6	-41.091920E-6	-127.60000E-3	-79.853386E-9	93.610335E-12	4.7288947E-3	-4.7449134E-3	-127.60000E-3	-79.853386E-9
-124.80001E-3	89.887355E-12	1.6386452E-3	2.8750931E-3	-124.80000E-3	-79.853386E-9	91.744508E-12	176.60293E-6	3.2562402E-3	-124.80000E-3	-79.853386E-9
-122.00001E-3	87.998657E-12	2.0774344E-3	175.72327E-6	-122.00001E-3	-79.853386E-9	89.774292E-12	-989.15258E-6	4.0122978E-3	-122.00001E-3	-79.853386E-9
-119.20001E-3	86.038655E-12	-1.6610275E-3	143.07175E-6	-119.20001E-3	-79.853386E-9	87.036031E-12	-1.7678513E-3	251.07880E-6	-119.20001E-3	-79.853386E-9
-116.40000E-3	83.997441E-12	1.2482750E-3	-2.2876526E-3	-116.40000E-3	-79.853386E-9	85.182854E-12	2.4752000E-3	37.426758E-6	-116.40000E-3	-79.853386E-9
-113.60001E-3	82.201440E-12	5.0808722E-3	-2.2306908E-3	-113.60001E-3	-79.853386E-9	83.207552E-12	-1.2925316E-3	-1.3585907E-3	-113.60001E-3	-79.853386E-9
-110.80001E-3	80.416999E-12	-1.9172439E-3	295.11796E-6	-110.80001E-3	-79.853386E-9	81.354659E-12	-3.1454156E-3	2.8053985E-3	-110.80001E-3	-79.853386E-9
-108.00001E-3	78.394541E-12	3.8631440E-3	-1.3717598E-3	-108.00000E-3	-79.853386E-9	79.109018E-12	-2.4939210E-3	-197.52808E-6	-108.00000E-3	-79.853386E-9
-105.20001E-3	76.213626E-12	3.4204361E-3	424.30038E-6	-105.20001E-3	-79.853386E-9	77.223533E-12	539.82541E-6	1.5396469E-3	-105.20001E-3	-79.853386E-9
-102.40000E-3	74.004643E-12	3.8988120E-3	455.81741E-6	-102.40000E-3	-79.853386E-9	75.271747E-12	4.2421683E-3	1.3625138E-3	-102.40000E-3	-79.853386E-9
-99.600010E-3	72.195097E-12	2.4089301E-3	842.31567E-6	-99.600002E-3	-79.853386E-9	73.436861E-12	1.7511055E-3	-1.4376754E-3	-99.600002E-3	-79.853386E-9
-96.800007E-3	70.466508E-12	4.2363517E-3	1.7919815E-3	-96.800007E-3	-79.853386E-9	71.613222E-12	2.2073288E-3	-742.22643E-6	-96.800007E-3	-79.853386E-9
-94.000012E-3	68.545711E-12	9.4424477E-3	-323.65037E-6	-94.000004E-3	-79.853386E-9	69.683766E-12	1.7419945E-3	-289.00680E-6	-94.000004E-3	-79.853386E-9
-91.200009E-3	66.781781E-12	1.8360618E-3	-685.53543E-6	-91.200009E-3	-79.853386E-9	67.688230E-12	-2.5377877E-3	-1.2119331E-3	-91.200009E-3	-79.853386E-9
-88.400006E-3	64.798965E-12	1.4116295E-3	-1.2800812E-3	-88.400006E-3	-79.853386E-9	65.538103E-12	-8.4816162E-3	-20.552952E-3	-88.400006E-3	-79.853386E-9
-85.600011E-3	62.743893E-12	-423.65800E-6	1.9380326E-3	-85.600004E-3	-79.853386E-9	20.556085E-12	629.80194E-6	279.88586E-6	-85.600004E-3	-79.853386E-9
-82.800008E-3	60.741356E-12	2.5042740E-3	2.2296554E-3	-82.800008E-3	-79.853386E-9	19.832332E-12	5.8755982E-3	-1.5419098E-3	-82.800008E-3	-79.853386E-9
-80.000006E-3	58.854525E-12	2.4303375E-3	-2.1707283E-3	-80.000006E-3	-79.853386E-9	18.955594E-12	142.20276E-6	-519.63580E-6	-80.000006E-3	-79.853386E-9
-77.200010E-3	56.812929E-12	-230.53741E-6	-2.3803124E-3	-77.200003E-3	-79.853386E-9	18.082357E-12	2.4451225E-3	589.64384E-6	-77.200003E-3	-79.853386E-9
-74.400008E-3	54.642974E-12	1.2278389E-3	-191.17203E-6	-74.400008E-3	-79.853386E-9	17.238884E-12	1.8738854E-3	230.75714E-6	-74.400008E-3	-79.853386E-9
-71.600005E-3	52.639584E-12	520.24995E-6	-312.32985E-6	-71.600005E-3	-79.853386E-9	16.183232E-12	1.5170433E-3	-1.2828545E-3	-71.600005E-3	-79.853386E-9
-68.800010E-3	50.650810E-12	3.5947608E-3	-897.78443E-6	-68.800002E-3	-79.853386E-9	15.548892E-12	167.57965E-6	-364.46456E-6	-68.800002E-3	-79.853386E-9
-66.000007E-3	48.493688E-12	-272.81724E-6	-1.4761017E-3	-66.000007E-3	-79.853386E-9	14.816723E-12	695.33766E-6	-1.5252419E-3	-66.000007E-3	-79.853386E-9
-63.200012E-3	46.201157E-12	1.7664253E-3	549.86496E-6	-63.200004E-3	-79.853386E-9	14.026837E-12	3.2555619E-3	1.1528122E-3	-63.200004E-3	-79.853386E-9
-60.400009E-3	44.282099E-12	1.8210815E-3	-310.38895E-6	-60.400005E-3	-79.853386E-9	13.313618E-12	4.0242029E-3	490.68220E-6	-60.400005E-3	-79.853386E-9
-57.600006E-3	42.219415E-12	2.3532906E-3	364.50959E-6	-57.600006E-3	-79.853386E-9	12.479703E-12	382.81709E-6	-413.57498E-6	-57.600006E-3	-79.853386E-9
-54.800011E-3	40.209617E-12	2.0633766E-3	-1.2782242E-3	-54.800004E-3	-79.853386E-9	11.849823E-12	743.50357E-6	1.7030090E-3	-54.800004E-3	-79.853386E-9
-52.000009E-3	38.066959E-12	3.6119956E-3	-632.48980E-6	-52.000005E-3	-79.853386E-9	11.091095E-12	-529.61806E-6	-95.427706E-6	-52.000005E-3	-79.853386E-9
-49.200013E-3	35.849261E-12	1.8079422E-3	803.60263E-6	-49.200006E-3	-79.853386E-9	10.390996E-12	2.1775360E-3	-1.2845184E-3	-49.200006E-3	-79.853386E-9
-46.400011E-3	33.915384E-12	1.4862168E-3	-2.0726342E-3	-46.400007E-3	-79.853386E-9	9.6818491E-12	1.7673996E-3	861.54096E-6	-46.400007E-3	-79.853386E-9
-43.600008E-3	31.701204E-12	890.96907E-6	394.29168E-6	-43.600004E-3	-79.853386E-9	8.9992475E-12	1.6717728E-3	1.4162781E-3	-43.600004E-3	-79.853386E-9
-40.800013E-3	29.414915E-12	882.72552E-6	-823.21191E-9	-40.800005E-3	-79.853386E-9	8.3546269E-12	1.0198067E-3	369.46029E-6	-40.800005E-3	-79.853386E-9
-38.000010E-3	27.415549E-12	1.0248764E-3	-1.2742439E-3	-38.000006E-3	-79.853386E-9	7.7231763E-12	3.3646179E-3	-160.04410E-6	-38.000006E-3	-79.853386E-9
-35.200007E-3	25.206937E-12	2.0453851E-3	-1.7394981E-3	-35.200007E-3	-79.853386E-9	7.0624123E-12	1.6343406E-3	135.09064E-6	-35.200007E-3	-79.853386E-9
-32.400012E-3	23.036290E-12	961.22362E-6	18.771363E-6	-32.400005E-3	-79.853386E-9	6.4068794E-12	2.6742164E-3	31.002808E-6	-32.400005E-3	-79.853386E-9
-29.600009E-3	20.990617E-12	-502.52455E-6	-1.1335235E-3	-29.600006E-3	-79.853386E-9	5.8404579E-12	3.0644180E-3	132.90558E-6	-29.600006E-3	-79.853386E-9
-26.800007E-3	18.830744E-12	-200.06789E-6	-838.79015E-6	-26.800005E-3	-79.853386E-9	5.2085992E-12	1.1061531E-3	-134.46427E-6	-26.800005E-3	-79.853386E-9
-24.000004E-3	16.790531E-12	262.90969E-6	2.0152726E-3	-24.000006E-3	-79.853386E-9	4.6620780E-12	1.8562637E-3	-430.11931E-6	-24.000006E-3	-79.853386E-9
-21.200016E-3	14.682262E-12	-364.25324E-6	59.743499E-6	-21.200005E-3	-79.853386E-9	4.0913995E-12	1.8396347E-3	-1.4558480E-3	-21.200005E-3	-79.853386E-9
-18.400013E-3	12.602769E-12	2.2136611E-3	741.67555E-6	-18.400006E-3	-79.853386E-9	3.5262841E-12	2.2115386E-3	-66.455075E-6	-18.400006E-3	-79.853386E-9
-15.600011E-3	10.586904E-12	632.14643E-6	-48.558806E-6	-15.600005E-3	-79.853386E-9	2.9816835E-12	2.1657525E-3	266.74347E-6	-15.600005E-3	-79.853386E-9
-12.800008E-3	8.5280030E-12	1.1674187E-3	-1.0696007E-3	-12.800005E-3	-79.853386E-9	2.4283037E-12	1.2332535E-3	-422.26791E-6	-12.800005E-3	-79.853386E-9
-10.000005E-3	6.4013343E-12	-355.41994E-6	-1.8122322E-3	-10.000005E-3	-79.853386E-9	1.9162759E-12	1.1467193E-3	358.51059E-6	-10.000005E-3	-79.853386E-9
-7.2000176E-3	4.3521120E-12	383.58840E-6	-409.77783E-6	-7.2000055E-3	-79.853386E-9	1.3630060E-12	3.1322998E-3	-62.406158E-6	-7.2000055E-3	-79.853386E-9
-4.4000149E-3	2.4976555E-12	111.19080E-6	-740.37095E-6	-4.4000056E-3	-79.853386E-9	845.55605E-15	1.7616776E-3	-2.0078262E-3	-4.4000056E-3	-79.853386E-9
-1.6000122E-3	870.45529E-15	1.1069954E-3	589.67364E-6	-1.6000053E-3	-79.853386E-9	327.55371E-15	1.6185165E-3	735.81998E-6	-1.6000053E-3	-79.853386E-9
1.1999905E-3	-489.47429E-15	1.7360497E-3	144.77767E-6	1.1999947E-3	-79.853386E-9	-172.86587E-15	1.2052620E-3	-135.05173E-6	1.1999947E-3	-79.853386E-9
3.9999932E-3	-2.0950819E-12	-386.53260E-6	-951.65026E-6	3.9999946E-3	-79.853386E-9	-638.60148E-15	2.1719621E-3	-858.33209E-6	3.9999946E-3	-79.853386E-9
6.7999959E-3	-3.9122898E-12	1.8150215E-3	-694.80285E-6	6.7999945E-3	-79.853386E-9	-1.1538488E-12	841.55123E-6	-851.89898E-6	6.7999945E-3	-79.853386E-9
9.5999837E-3	-6.0252948E-12	409.82512E-6	-876.18182E-6	9.5999949E-3	-79.853386E-9	-1.6520818E-12	489.40966E-6	-938.71844E-6	9.5999949E-3	-79.853386E-9
12.399986E-3	-8.2478616E-12	437.44582E-6	603.00675E-6	12.399995E-3	-79.853386E-9	-2.1407591E-12	2.3752318E-3	54.685210E-6	12.399995E-3	-79.853386E-9
15.199989E-3	-10.535280E-12	2.0479485E-3	-669.07424E-6	15.199995E-3	-79.853386E-9	-2.7178503E-12	3.0177247E-3	-1.0546455E-3	15.199995E-3	-79.853386E-9
17.999992E-3	-12.915889E-12	1.3350853E-3	-104.74853E-6	17.999995E-3	-79.853386E-9	-3.2138142E-12	2.2808441E-3	-8.9370724E-6	17.999995E-3	-79.853386E-9
20.799994E-3	-15.251488E-12	1.5819664E-3	140.59753E-6	20.799994E-3	-79.853386E-9	-3.7153171E-12	1.2680221E-3	-1.0856300E-3	20.799994E-3	-79.853386E-9
23.599982E-3	-17.604944E-12	1.7234879E-3	2.0026993E-3	23.599995E-3	-79.853386E-9	-4.2236722E-12	116.93191E-6	-618.64016E-6	23.599995E-3	-79.853386E-9
26.399985E-3	-20.049497E-12	1.6739022E-3	308.02307E-6	26.399994E-3	-79.853386E-9	-4.7686915E-12	1.3080345E-3	389.72855E-6	26.399994E-3	-79.853386E-9
29.199988E-3	-22.517592E-12	-838.92059E-6	-336.61575E-6	29.199995E-3	-79.853386E-9	-5.2796691E-12	2.4650635E-3	23.554230E-6	29.199995E-3	-79.853386E-9
31.999990E-3	-24.979453E-12	2.3448800E-3	921.33560E-6	31.999994E-3	-79.853386E-9	-5.7528804E-12	1.3815475E-3	-260.84977E-6	31.999994E-3	-79.853386E-9
34.799993E-3	-27.370011E-12	2.2841180E-3	-2.0303475E-3	34.799993E-3	-79.853386E-9	-6.3146602E-12	761.08554E-6	131.01882E-6	34.799993E-3	-79.853386E-9
37.599981E-3	-29.938749E-12	1.1749207E-3	-1.3712723E-3	37.599996E-3	-79.853386E-9	-6.7874630E-12	1.9542831E-3	790.61353E-6	37.599996E-3	-79.853386E-9
40.399984E-3	-32.559153E-12	-605.92883E-6	-1.0400939E-3	40.399995E-3	-79.853386E-9	-7.2898467E-12	311.55394E-6	-1.3973594E-3	40.399995E-3	-79.853386E-9
43.199986E-3	-35.155812E-12	430.33753E-6	-372.24655E-6	43.199994E-3	-79.853386E-9	-7.7622761E-12	2.7113617E-3	-732.64999E-6	43.199994E-3	-79.853386E-9
45.999989E-3	-37.780425E-12	955.30093E-6	-3.0699165E-3	45.999996E-3	-79.853386E-9	-8.2885730E-12	1.3729935E-3	495.06762E-6	45.999996E-3	-79.853386E-9
48.799992E-3	-40.310460E-12	923.26279E-6	-740.64027E-6	48.799995E-3	-79.853386E-9	-8.8124117E-12	845.19119E-6	-343.44482E-6	48.799995E-3	-79.853386E-9
51.599979E-3	-43.051944E-12	358.74787E-6	549.32863E-6	51.599994E-3	-79.853386E-9	-9.3486651E-12	2.4037445E-3	117.23785E-6	51.599994E-3	-79.853386E-9
54.399982E-3	-45.851246E-12	3.2362023E-3	-1.3221176E-3	54.399993E-3	-79.853386E-9	-9.8690023E-12	2.5512162E-3	377.27127E-6	54.399993E-3	-79.853386E-9
57.199985E-3	-48.805539E-12	725.56839E-6	-369.71740E-6	57.199996E-3	-79.853386E-9	-10.424176E-12	2.0547204E-3	88.068387E-6	57.199996E-3	-79.853386E-9
59.999987E-3	-51.787075E-12	1.5608871E-3	420.87783E-6	59.999995E-3	-79.853386E-9	-10.933799E-12	994.98220E-6	-597.97440E-6	59.999995E-3	-79.853386E-9
62.799990E-3	-54.928791E-12	719.57550E-6	910.43167E-6	62.799998E-3	-79.853386E-9	-11.408557E-12	1.2802552E-3	1.1227486E-3	62.799998E-3	-79.853386E-9
65.599993E-3	-58.059280E-12	-730.93874E-6	-822.66080E-6	65.599993E-3	-79.853386E-9	-11.975801E-12	1.7782814E-3	473.36883E-6	65.599993E-3	-79.853386E-9
68.399981E-3	-61.073278E-12	4.2518829E-3	-2.1571084E-3	68.399996E-3	-79.853386E-9	-12.562271E-12	1.4286346E-3	1.0409912E-3	68.399996E-3	-79.853386E-9
71.199983E-3	-63.943302E-12	1.6599724E-3	70.245362E-6	71.199998E-3	-79.853386E-9	-13.087566E-12	2.9879410E-3	-1.0614548E-3	71.199998E-3	-79.853386E-9
73.999986E-3	-66.636301E-12	7.4374839E-3	-207.07856E-6	73.999994E-3	-79.853386E-9	-13.610475E-12	936.43263E-6	1.0913360E-3	73.999994E-3	-79.853386E-9
76.799989E-3	-68.856920E-12	-3.0878875E-3	-3.5895011E-3	76.799996E-3	-79.853386E-9	-14.221209E-12	2.0264450E-3	1.0537819E-3	76.799996E-3	-79.853386E-9
79.599991E-3	-70.632077E-12	4.2703059E-3	2.0660432E-3	79.599991E-3	-79.853386E-9	-14.735931E-12	-387.64343E-6	271.93985E-6	79.599991E-3	-79.853386E-9
82.399979E-3	-70.598319E-12	-1.1532509E-3	1.2340301E-3	82.399994E-3	-79.853386E-9	-15.334477E-12	644.34891E-6	-874.43774E-6	82.399994E-3	-79.853386E-9
85.199982E-3	-69.784754E-12	740.98661E-6	890.66621E-6	85.199997E-3	-79.853386E-9	-15.890258E-12	2.8503425E-3	-1.8919694E-3	85.199997E-3	-79.853386E-9
87.999985E-3	-69.103119E-12	-2.0616250E-3	-2.1910567E-3	87.999992E-3	-79.853386E-9	-16.576747E-12	490.60670E-6	2.4402495E-3	87.999992E-3	-79.853386E-9
90.799987E-3	-67.533090E-12	-3.2108063E-3	-5.2821748E-3	90.799995E-3	-79.853386E-9	-17.164725E-12	1.7005546E-3	-2.0121858E-3	90.799995E-3	-79.853386E-9
93.599990E-3	-66.542029E-12	1.0433701E-3	-850.88197E-6	93.599997E-3	-79.853386E-9	-17.699411E-12	-1.9669801E-3	-860.48048E-6	93.599997E-3	-79.853386E-9
96.399993E-3	-65.959467E-12	-1.0761864E-3	9.2119966E-3	96.399993E-3	-79.853386E-9	-18.298864E-12	1.7984703E-3	-455.01863E-6	96.399993E-3	-79.853386E-9
99.199980E-3	-64.341046E-12	2.1180313E-3	6.5891161E-3	99.199995E-3	-79.853386E-9	-18.831837E-12	1.9408599E-3	-2.2422555E-3	99.199995E-3	-79.853386E-9
102.00000E-3	-63.656219E-12	-3.8735007E-3	2.0211907E-3	102.00000E-3	-79.853386E-9	-19.478476E-12	-1.1631905E-3	1.9448249E-3	102.00000E-3	-79.853386E-9
104.79999E-3	-62.802138E-12	-700.20370E-6	8.6210957E-3	104.79999E-3	-79.853386E-9	-20.008217E-12	971.85519E-6	157.68281E-6	104.79999E-3	-79.853386E-9
107.59997E-3	-62.445223E-12	5.8441763E-3	6.3218819E-3	107.60000E-3	-79.853386E-9	-20.602700E-12	3.0044296E-3	243.74314E-6	107.60000E-3	-79.853386E-9
110.39999E-3	-21.118239E-12	-16.966008E-3	8.3746547E-3	110.40000E-3	-79.853386E-9	-21.141094E-12	289.27307E-6	-125.28076E-6	110.40000E-3	-79.853386E-9
113.19998E-3	-21.462113E-12	2.3553825E-3	623.18495E-6	113.19999E-3	-79.853386E-9	-21.703689E-12	2.1914588E-3	1.0004074E-3	113.19999E-3	-79.853386E-9
116.00000E-3	-22.184353E-12	607.89793E-6	53.437041E-6	116.00000E-3	-79.853386E-9	-22.165905E-12	1.8304123E-3	-151.45569E-6	116.00000E-3	-79.853386E-9
118.79998E-3	-22.655731E-12	3.2167207E-3	52.709962E-6	118.79999E-3	-79.853386E-9	-22.721930E-12	943.62185E-6	-4.1671751E-6	118.79999E-3	-79.853386E-9
121.59997E-3	-23.175522E-12	550.19074E-6	-1.6181045E-3	121.59999E-3	-79.853386E-9	-23.311634E-12	2.5013168E-3	582.76445E-6	121.59999E-3	-79.853386E-9
124.39999E-3	-23.743426E-12	1.0362968E-3	-900.37612E-6	124.40000E-3	-79.853386E-9	-23.801440E-12	569.33443E-6	31.282805E-6	124.40000E-3	-79.853386E-9
127.19998E-3	-24.192617E-12	433.79897E-6	-6.0073849E-6	127.19999E-3	-79.853386E-9	-24.309749E-12	656.53003E-6	-1.1988846E-3	127.19999E-3	-79.853386E-9
130.00000E-3	-24.810438E-12	2.0423653E-3	337.46034E-6	130.00000E-3	-79.853386E-9	-24.703154E-12	933.61741E-6	-575.07021E-6	130.00000E-3	-79.853386E-9
