# Supplementary material for: An electrically controlled single-molecule spin switch
Source: Nat Commun. 2025 Sep 8;16:8242. doi: 10.1038/s41467-025-63574-0 (PMC12417546; doi:10.1038/s41467-025-63574-0)
Supplement: Supplementary file 3 — Source Data [file 41467_2025_63574_MOESM3_ESM.zip › SourceData/Figure2cd/Bias-Spectroscopy16243.dat]

Experiment	bias spectroscopy	
Saved Date	26.07.2024 20:09:48	
User		
Date		
X (m)	28.4371E-9	
Y (m)	440.558E-9	
Z (m)	-79.7726E-9	
Z offset (m)	-100E-12	
Settling time (s)	200E-3	
Integration time (s)	100E-3	
Z-Ctrl hold	TRUE	
Final Z (m)	N/A	
Start time	26.07.2024 20:08:47	
Filter type	None	
Order		
Cutoff frq		

[DATA]
Bias calc (V)	Current (A)	Input 2 (V)	Input 3 (V)	Bias (V)	Z (m)	Current [bwd] (A)	Input 2 [bwd] (V)	Input 3 [bwd] (V)	Bias [bwd] (V)	Z [bwd] (m)
-150.00001E-3	154.35511E-12	5.9766793E-3	-3.4390290E-3	-150.00001E-3	-79.872628E-9	160.55030E-12	-1.8969604E-3	-1.3561958E-3	-150.00001E-3	-79.872628E-9
-147.20000E-3	152.06572E-12	3.9652502E-3	7.7375802E-3	-147.20000E-3	-79.872628E-9	157.38176E-12	7.1016783E-3	-4.7388664E-3	-147.20000E-3	-79.872628E-9
-144.40000E-3	150.50415E-12	3.8883248E-3	2.5343392E-3	-144.40000E-3	-79.872628E-9	155.23656E-12	-628.87953E-6	-158.65632E-6	-144.40000E-3	-79.872628E-9
-141.60001E-3	148.21075E-12	5.6945444E-3	-2.1116280E-3	-141.60001E-3	-79.872628E-9	151.91687E-12	4.6545290E-3	2.7081033E-3	-141.60001E-3	-79.872628E-9
-138.80001E-3	145.52679E-12	-1.2305351E-3	-254.19923E-6	-138.80001E-3	-79.872628E-9	149.57810E-12	-843.59362E-6	3.8650078E-3	-138.80001E-3	-79.872628E-9
-136.00001E-3	142.54679E-12	382.18842E-6	-2.6095291E-3	-136.00001E-3	-79.872628E-9	146.41349E-12	187.24900E-6	-2.4638451E-3	-136.00001E-3	-79.872628E-9
-133.20000E-3	139.88334E-12	-6.1287452E-3	486.44334E-6	-133.20000E-3	-79.872628E-9	143.21709E-12	-2.1498292E-3	422.97973E-6	-133.20000E-3	-79.872628E-9
-130.40000E-3	137.59981E-12	-681.33161E-6	484.77936E-6	-130.40000E-3	-79.872628E-9	140.51718E-12	2.3231506E-3	-2.2220451E-3	-130.40000E-3	-79.872628E-9
-127.60001E-3	135.34063E-12	3.5909081E-3	794.66245E-6	-127.60000E-3	-79.872628E-9	137.76014E-12	-182.10144E-6	609.63590E-6	-127.60000E-3	-79.872628E-9
-124.80001E-3	132.30070E-12	-3.2903564E-3	-1.4892136E-3	-124.80000E-3	-79.872628E-9	135.20179E-12	-658.33662E-6	-1.5835594E-3	-124.80000E-3	-79.872628E-9
-122.00001E-3	129.61124E-12	1.7132347E-3	-328.19901E-6	-122.00001E-3	-79.872628E-9	131.74242E-12	2.4945319E-3	-1.9096993E-3	-122.00001E-3	-79.872628E-9
-119.20001E-3	126.63481E-12	1.0091591E-3	1.8853287E-3	-119.20001E-3	-79.872628E-9	129.54376E-12	2.3335312E-3	2.5314491E-3	-119.20001E-3	-79.872628E-9
-116.40000E-3	124.27358E-12	-4.6911500E-3	-2.9246735E-3	-116.40000E-3	-79.872628E-9	126.28856E-12	-2.4555894E-3	2.4347014E-3	-116.40000E-3	-79.872628E-9
-113.60001E-3	121.30376E-12	7.0557389E-3	-2.1674859E-3	-113.60001E-3	-79.872628E-9	123.13869E-12	2.5472611E-3	-427.55279E-6	-113.60001E-3	-79.872628E-9
-110.80001E-3	118.32026E-12	2.1389802E-3	2.1883645E-3	-110.80001E-3	-79.872628E-9	120.40767E-12	-1.9159538E-3	-5.4521379E-3	-110.80001E-3	-79.872628E-9
-108.00001E-3	115.79437E-12	3.2763947E-3	2.4811584E-3	-108.00000E-3	-79.872628E-9	117.27876E-12	3.2325501E-3	1.2072746E-3	-108.00000E-3	-79.872628E-9
-105.20001E-3	112.52820E-12	3.0960778E-3	582.23266E-6	-105.20001E-3	-79.872628E-9	114.05701E-12	-632.37839E-6	-762.23677E-6	-105.20001E-3	-79.872628E-9
-102.40000E-3	109.94985E-12	751.97907E-6	3.3679742E-3	-102.40000E-3	-79.872628E-9	111.46527E-12	4.4574114E-3	-2.6504513E-6	-102.40000E-3	-79.872628E-9
-99.600010E-3	107.01550E-12	5.1860693E-3	-3.0471208E-3	-99.600002E-3	-79.872628E-9	108.31150E-12	-1.9491729E-3	1.8027184E-3	-99.600002E-3	-79.872628E-9
-96.800007E-3	104.02816E-12	434.85643E-6	2.5098922E-3	-96.800007E-3	-79.872628E-9	105.61454E-12	2.8106819E-3	-169.18869E-6	-96.800007E-3	-79.872628E-9
-94.000012E-3	100.65000E-12	4.5489199E-3	-3.1505860E-3	-94.000004E-3	-79.872628E-9	102.64997E-12	694.98288E-6	-2.7009803E-3	-94.000004E-3	-79.872628E-9
-91.200009E-3	98.593286E-12	853.19974E-6	-1.8038849E-3	-91.200009E-3	-79.872628E-9	99.951089E-12	-815.58456E-6	-1.9949174E-3	-91.200009E-3	-79.872628E-9
-88.400006E-3	95.818249E-12	3.0908524E-3	-1.2272552E-3	-88.400006E-3	-79.872628E-9	97.136653E-12	-28.091852E-3	11.699443E-3	-88.400006E-3	-79.872628E-9
-85.600011E-3	92.787077E-12	5.2442816E-3	-722.05201E-6	-85.600004E-3	-79.872628E-9	31.833286E-12	405.16586E-6	2.7030036E-3	-85.600004E-3	-79.872628E-9
-82.800008E-3	89.828353E-12	1.9771301E-3	-800.22810E-6	-82.800008E-3	-79.872628E-9	30.369179E-12	2.2327392E-3	-3.4705154E-3	-82.800008E-3	-79.872628E-9
-80.000006E-3	86.892715E-12	1.7770188E-3	-98.007964E-6	-80.000006E-3	-79.872628E-9	28.988516E-12	2.1953399E-3	-2.6372268E-3	-80.000006E-3	-79.872628E-9
-77.200010E-3	83.875434E-12	5.5656997E-3	612.97225E-6	-77.200003E-3	-79.872628E-9	27.772822E-12	1.7450576E-3	1.4454987E-3	-77.200003E-3	-79.872628E-9
-74.400008E-3	80.884598E-12	1.3309120E-3	1.7514778E-3	-74.400008E-3	-79.872628E-9	26.334006E-12	428.00140E-6	1.0024193E-3	-74.400008E-3	-79.872628E-9
-71.600005E-3	77.858664E-12	808.41372E-6	-1.9958527E-3	-71.600005E-3	-79.872628E-9	25.117257E-12	1.0478119E-3	862.10022E-6	-71.600005E-3	-79.872628E-9
-68.800010E-3	74.585733E-12	1.5441849E-3	-885.05633E-6	-68.800002E-3	-79.872628E-9	23.910486E-12	2.0174957E-3	-1.1351593E-3	-68.800002E-3	-79.872628E-9
-66.000007E-3	71.723370E-12	1.9984513E-3	-718.07177E-6	-66.000007E-3	-79.872628E-9	22.720919E-12	2.3767105E-3	-145.67566E-6	-66.000007E-3	-79.872628E-9
-63.200012E-3	68.650009E-12	2.5311478E-3	-2.2658897E-3	-63.200004E-3	-79.872628E-9	21.481966E-12	1.9991456E-3	-425.51194E-6	-63.200004E-3	-79.872628E-9
-60.400009E-3	65.476721E-12	369.56099E-6	-123.03848E-6	-60.400005E-3	-79.872628E-9	20.410095E-12	328.51487E-6	-1.2380097E-3	-60.400005E-3	-79.872628E-9
-57.600006E-3	62.446083E-12	-507.43943E-6	-147.19239E-6	-57.600006E-3	-79.872628E-9	19.283781E-12	2.4171188E-3	1.3525818E-3	-57.600006E-3	-79.872628E-9
-54.800011E-3	59.287020E-12	679.44411E-6	140.02685E-6	-54.800004E-3	-79.872628E-9	17.955961E-12	437.32527E-6	12.947083E-6	-54.800004E-3	-79.872628E-9
-52.000009E-3	56.163508E-12	1.8380203E-3	2.7098702E-3	-52.000005E-3	-79.872628E-9	16.894399E-12	2.3965333E-3	-1.4043030E-3	-52.000005E-3	-79.872628E-9
-49.200013E-3	53.233425E-12	-1.2074814E-3	309.44901E-6	-49.200006E-3	-79.872628E-9	15.942477E-12	1.0700806E-3	405.84107E-6	-49.200006E-3	-79.872628E-9
-46.400011E-3	50.088187E-12	1.8962472E-3	2.0141846E-3	-46.400007E-3	-79.872628E-9	14.886833E-12	958.73873E-6	-1.5176338E-3	-46.400007E-3	-79.872628E-9
-43.600008E-3	47.006267E-12	1.7547867E-3	-654.40824E-6	-43.600004E-3	-79.872628E-9	13.813888E-12	131.15464E-6	341.35132E-6	-43.600004E-3	-79.872628E-9
-40.800013E-3	43.685024E-12	2.3149704E-3	1.3995697E-3	-40.800005E-3	-79.872628E-9	12.812055E-12	1.4446807E-3	-1.1197700E-3	-40.800005E-3	-79.872628E-9
-38.000010E-3	40.506067E-12	1.9503700E-3	608.91954E-6	-38.000006E-3	-79.872628E-9	11.790386E-12	3.0347703E-3	507.74310E-6	-38.000006E-3	-79.872628E-9
-35.200007E-3	37.217233E-12	1.4063980E-3	-1.9771669E-3	-35.200007E-3	-79.872628E-9	10.738796E-12	1.2230042E-3	1.4807526E-3	-35.200007E-3	-79.872628E-9
-32.400012E-3	34.033252E-12	1.3572555E-3	809.26897E-6	-32.400005E-3	-79.872628E-9	9.7855864E-12	1.0960602E-3	-1.4475205E-3	-32.400005E-3	-79.872628E-9
-29.600009E-3	30.940788E-12	1.8885476E-3	-1.9583916E-3	-29.600006E-3	-79.872628E-9	8.8663694E-12	2.2916978E-3	103.45077E-6	-29.600006E-3	-79.872628E-9
-26.800007E-3	27.803896E-12	-572.30302E-6	367.76505E-6	-26.800005E-3	-79.872628E-9	7.9485619E-12	2.2616936E-3	-2.0723266E-3	-26.800005E-3	-79.872628E-9
-24.000004E-3	24.759712E-12	3.2585014E-3	1.3951324E-3	-24.000006E-3	-79.872628E-9	7.0484842E-12	2.7335151E-3	-838.56733E-6	-24.000006E-3	-79.872628E-9
-21.200016E-3	21.821961E-12	1.1728287E-3	1.8614876E-3	-21.200005E-3	-79.872628E-9	6.2219340E-12	854.12065E-6	846.95208E-6	-21.200005E-3	-79.872628E-9
-18.400013E-3	18.686705E-12	314.39209E-6	71.501920E-6	-18.400006E-3	-79.872628E-9	5.3222574E-12	2.3535958E-3	812.61748E-6	-18.400006E-3	-79.872628E-9
-15.600011E-3	15.676094E-12	1.9543206E-3	-120.68100E-6	-15.600005E-3	-79.872628E-9	4.5180014E-12	1.5032479E-3	-341.45126E-6	-15.600005E-3	-79.872628E-9
-12.800008E-3	12.577875E-12	2.0236587E-3	-164.92081E-6	-12.800005E-3	-79.872628E-9	3.7158874E-12	258.94624E-6	-818.80495E-6	-12.800005E-3	-79.872628E-9
-10.000005E-3	9.5146746E-12	1.5002487E-3	767.00287E-6	-10.000005E-3	-79.872628E-9	2.8713182E-12	1.5185684E-3	-509.35365E-6	-10.000005E-3	-79.872628E-9
-7.2000176E-3	6.4044976E-12	1.7672431E-3	45.044708E-6	-7.2000055E-3	-79.872628E-9	2.0801904E-12	930.27041E-6	-85.323336E-6	-7.2000055E-3	-79.872628E-9
-4.4000149E-3	3.6418503E-12	2.6977637E-3	-1.4467881E-3	-4.4000056E-3	-79.872628E-9	1.2909265E-12	1.3726441E-3	-430.32074E-6	-4.4000056E-3	-79.872628E-9
-1.6000122E-3	1.2555635E-12	1.3516030E-3	-577.25451E-6	-1.6000053E-3	-79.872628E-9	489.09927E-15	3.6999870E-3	-427.09580E-6	-1.6000053E-3	-79.872628E-9
1.1999905E-3	-773.97821E-15	1.8041077E-3	-927.79391E-6	1.1999947E-3	-79.872628E-9	-296.24537E-15	888.42161E-6	228.30811E-6	1.1999947E-3	-79.872628E-9
3.9999932E-3	-3.1192991E-12	2.4787704E-3	-1.6005860E-3	3.9999946E-3	-79.872628E-9	-997.24558E-15	962.44126E-6	-1.3209098E-3	3.9999946E-3	-79.872628E-9
6.7999959E-3	-5.8426488E-12	42.498777E-6	-1.7688683E-3	6.7999945E-3	-79.872628E-9	-1.7698072E-12	1.4438874E-3	424.10812E-6	6.7999945E-3	-79.872628E-9
9.5999837E-3	-8.9376518E-12	-465.84703E-6	-1.3648003E-3	9.5999949E-3	-79.872628E-9	-2.5578992E-12	656.28969E-6	1.1028717E-3	9.5999949E-3	-79.872628E-9
12.399986E-3	-12.258502E-12	2.4509125E-3	730.55114E-6	12.399995E-3	-79.872628E-9	-3.3515027E-12	2.6232454E-3	-488.98393E-6	12.399995E-3	-79.872628E-9
15.199989E-3	-15.759609E-12	1.4282791E-3	-2.2694939E-3	15.199995E-3	-79.872628E-9	-4.1593322E-12	236.17783E-6	198.08274E-6	15.199995E-3	-79.872628E-9
17.999992E-3	-19.191976E-12	1.6415344E-3	-554.56086E-6	17.999995E-3	-79.872628E-9	-4.9883643E-12	1.7740272E-3	142.48199E-6	17.999995E-3	-79.872628E-9
20.799994E-3	-22.734349E-12	1.1785942E-3	-459.84192E-6	20.799994E-3	-79.872628E-9	-5.7573148E-12	1.1626747E-3	-601.70668E-6	20.799994E-3	-79.872628E-9
23.599982E-3	-26.138472E-12	2.1454575E-3	1.0043290E-3	23.599995E-3	-79.872628E-9	-6.5554524E-12	807.71942E-6	-1.8440201E-3	23.599995E-3	-79.872628E-9
26.399985E-3	-29.724549E-12	2.8616227E-3	-307.64772E-6	26.399994E-3	-79.872628E-9	-7.3224907E-12	2.4285454E-3	598.95095E-6	26.399994E-3	-79.872628E-9
29.199988E-3	-33.309081E-12	1.0088906E-3	568.09309E-6	29.199995E-3	-79.872628E-9	-8.0640867E-12	831.81303E-6	-13.184356E-6	29.199995E-3	-79.872628E-9
31.999990E-3	-37.013725E-12	2.7838920E-3	-3.6390030E-3	31.999994E-3	-79.872628E-9	-8.8424424E-12	169.48242E-6	1.3298462E-3	31.999994E-3	-79.872628E-9
34.799993E-3	-40.623598E-12	1.0241189E-3	516.50393E-6	34.799993E-3	-79.872628E-9	-9.6556417E-12	720.09885E-6	2.2678971E-3	34.799993E-3	-79.872628E-9
37.599981E-3	-44.306125E-12	2.4033028E-3	-772.38312E-6	37.599996E-3	-79.872628E-9	-10.373809E-12	1.1420372E-3	575.10531E-6	37.599996E-3	-79.872628E-9
40.399984E-3	-48.216358E-12	2.7525146E-3	1.6969033E-3	40.399995E-3	-79.872628E-9	-11.120811E-12	156.35452E-6	993.66298E-6	40.399995E-3	-79.872628E-9
43.199986E-3	-51.885645E-12	-1.1694808E-3	2.1087197E-3	43.199994E-3	-79.872628E-9	-11.891280E-12	996.23413E-6	-750.09308E-6	43.199994E-3	-79.872628E-9
45.999989E-3	-55.746702E-12	1.3657479E-3	332.20139E-6	45.999996E-3	-79.872628E-9	-12.676218E-12	144.89517E-6	-343.15643E-6	45.999996E-3	-79.872628E-9
48.799992E-3	-59.393226E-12	4.2272760E-3	526.34889E-6	48.799995E-3	-79.872628E-9	-13.443702E-12	984.44137E-6	-644.14367E-6	48.799995E-3	-79.872628E-9
51.599979E-3	-62.733548E-12	2.2680496E-3	-61.224368E-6	51.599994E-3	-79.872628E-9	-14.262662E-12	826.93633E-6	-1.5559326E-3	51.599994E-3	-79.872628E-9
54.399982E-3	-66.327055E-12	-1.5937088E-3	4.7506448E-3	54.399993E-3	-79.872628E-9	-15.061251E-12	2.4231477E-3	-1.3360520E-3	54.399993E-3	-79.872628E-9
57.199985E-3	-69.566096E-12	-685.29660E-6	-1.5147087E-3	57.199996E-3	-79.872628E-9	-15.742766E-12	1.1736267E-3	1.0757592E-3	57.199996E-3	-79.872628E-9
59.999987E-3	-72.841393E-12	660.90317E-6	-489.91316E-6	59.999995E-3	-79.872628E-9	-16.648532E-12	1.3211899E-3	281.20269E-6	59.999995E-3	-79.872628E-9
62.799990E-3	-75.875715E-12	3.6660829E-3	-1.8676803E-3	62.799998E-3	-79.872628E-9	-17.427053E-12	676.71662E-6	1.0111816E-3	62.799998E-3	-79.872628E-9
65.599993E-3	-79.450960E-12	-144.45190E-6	4.0418268E-3	65.599993E-3	-79.872628E-9	-18.287434E-12	969.83492E-6	-957.80182E-6	65.599993E-3	-79.872628E-9
68.399981E-3	-83.437965E-12	2.1426117E-3	-803.27835E-6	68.399996E-3	-79.872628E-9	-19.072547E-12	971.46531E-6	-302.32620E-6	68.399996E-3	-79.872628E-9
71.199983E-3	-87.815401E-12	2.7251907E-3	-1.1496102E-3	71.199998E-3	-79.872628E-9	-19.906030E-12	325.13274E-6	-1.0360344E-3	71.199998E-3	-79.872628E-9
73.999986E-3	-92.739184E-12	-139.21128E-6	4.0416000E-3	73.999994E-3	-79.872628E-9	-20.691410E-12	1.3968995E-3	1.0329246E-3	73.999994E-3	-79.872628E-9
76.799989E-3	-98.783134E-12	-1.9639328E-3	-518.10453E-6	76.799996E-3	-79.872628E-9	-21.614351E-12	1.6415085E-3	482.17393E-6	76.799996E-3	-79.872628E-9
79.599991E-3	-105.25589E-12	-3.0310592E-3	3.2296502E-3	79.599991E-3	-79.872628E-9	-22.483720E-12	44.429016E-6	1.0569015E-3	79.599991E-3	-79.872628E-9
82.399979E-3	-111.30938E-12	-7.1355468E-3	2.2436217E-3	82.399994E-3	-79.872628E-9	-23.361783E-12	1.7571663E-3	-276.02082E-6	82.399994E-3	-79.872628E-9
85.199982E-3	-115.08643E-12	-3.6105744E-3	-18.576546E-3	85.199997E-3	-79.872628E-9	-24.201861E-12	1.5811020E-3	-501.04677E-6	85.199997E-3	-79.872628E-9
87.999985E-3	-118.40995E-12	4.0236823E-3	137.36801E-6	87.999992E-3	-79.872628E-9	-25.164860E-12	1.0551529E-3	-6.8206796E-6	87.999992E-3	-79.872628E-9
90.799987E-3	-121.68287E-12	4.3247370E-3	-7.5177909E-3	90.799995E-3	-79.872628E-9	-25.983108E-12	-1.4431046E-3	805.61446E-6	90.799995E-3	-79.872628E-9
93.599990E-3	-120.64763E-12	-4.5417198E-3	1.7096871E-3	93.599997E-3	-79.872628E-9	-26.899108E-12	865.89128E-6	668.57069E-6	93.599997E-3	-79.872628E-9
96.399993E-3	-117.09089E-12	-9.3960632E-3	11.323740E-3	96.399993E-3	-79.872628E-9	-27.834936E-12	2.2988198E-3	50.720213E-6	96.399993E-3	-79.872628E-9
99.199980E-3	-111.32274E-12	200.28304E-6	9.4286716E-3	99.199995E-3	-79.872628E-9	-28.679363E-12	-308.97063E-6	-1.2515457E-3	99.199995E-3	-79.872628E-9
102.00000E-3	-106.12530E-12	-12.960231E-3	4.7814455E-3	102.00000E-3	-79.872628E-9	-29.533938E-12	1.0766594E-3	1.2237069E-3	102.00000E-3	-79.872628E-9
104.79999E-3	-101.73251E-12	-935.60712E-6	3.8753776E-3	104.79999E-3	-79.872628E-9	-30.426300E-12	-319.97147E-6	518.31815E-6	104.79999E-3	-79.872628E-9
107.59997E-3	-31.300667E-12	-14.873498E-3	10.309907E-3	107.60000E-3	-79.872628E-9	-31.347720E-12	1.8566772E-3	1.4248474E-3	107.60000E-3	-79.872628E-9
110.39999E-3	-31.971693E-12	1.5050102E-3	-530.54962E-6	110.40000E-3	-79.872628E-9	-32.029802E-12	1.7080352E-3	112.98675E-6	110.40000E-3	-79.872628E-9
113.19998E-3	-32.381382E-12	2.8171989E-3	-553.71015E-6	113.19999E-3	-79.872628E-9	-32.969204E-12	2.0564713E-3	1.0119294E-3	113.19999E-3	-79.872628E-9
116.00000E-3	-33.552106E-12	2.3339638E-3	711.98808E-6	116.00000E-3	-79.872628E-9	-33.760605E-12	858.68838E-6	854.18089E-6	116.00000E-3	-79.872628E-9
118.79998E-3	-34.433064E-12	1.7234344E-3	4.8738448E-3	118.79999E-3	-79.872628E-9	-34.498703E-12	-205.16434E-6	413.88549E-6	118.79999E-3	-79.872628E-9
121.59997E-3	-35.177937E-12	3.5490678E-3	1.5061646E-3	121.59999E-3	-79.872628E-9	-35.332175E-12	2.7095536E-3	-1.1554855E-3	121.59999E-3	-79.872628E-9
124.39999E-3	-36.046773E-12	2.3894173E-3	-1.1391243E-3	124.40000E-3	-79.872628E-9	-36.059628E-12	2.0234664E-3	-616.84340E-6	124.40000E-3	-79.872628E-9
127.19998E-3	-36.823902E-12	1.4996117E-3	787.23294E-6	127.19999E-3	-79.872628E-9	-36.761885E-12	-910.13644E-6	249.20731E-6	127.19999E-3	-79.872628E-9
130.00000E-3	-37.676317E-12	827.91061E-6	-41.311647E-6	130.00000E-3	-79.872628E-9	-37.675758E-12	-1.0689575E-3	200.71030E-6	130.00000E-3	-79.872628E-9
