# Supplementary material for: An electrically controlled single-molecule spin switch
Source: Nat Commun. 2025 Sep 8;16:8242. doi: 10.1038/s41467-025-63574-0 (PMC12417546; doi:10.1038/s41467-025-63574-0)
Supplement: Supplementary file 3 — Source Data [file 41467_2025_63574_MOESM3_ESM.zip › SourceData/Figure2cd/findDatFilesBetween.m]

function filenames = findDatFilesBetween(startFile,endFile,varargin)
currentFolder = pwd;

ops = struct('folder',1);
optionNames = fieldnames(ops);
ops = varargin2ops(varargin,ops);
ops.folder
if(ops.folder == 1)
    myTodayFolder
    try
        Folder = cd; FileList = dir(fullfile(Folder, '**', '*.dat'));
        for i = 1:length(FileList)
            if(FileList(i).name == startFile)
                i_start=i;
            end
        end
    catch
    end
    cd(FileList(i_start).folder);
else
    cd(ops.folder);
end
clear FileList
FileList = dir("*.dat");

i_flag=0; j = 1;
for i = 1:length(FileList)
    if(FileList(i).name == startFile)
        i_start=i;
        i_flag = 1;
    end
    if(i_flag)
        filenames{j} =[FileList(i).folder '\' FileList(i).name];
        j = j+1;
    end

    if(FileList(i).name == endFile)
        i_end=i;
        i_flag=0;
    end
end
cd(currentFolder)
