# Supplementary material for: An electrically controlled single-molecule spin switch
Source: Nat Commun. 2025 Sep 8;16:8242. doi: 10.1038/s41467-025-63574-0 (PMC12417546; doi:10.1038/s41467-025-63574-0)
Supplement: Supplementary file 3 — Source Data [file 41467_2025_63574_MOESM3_ESM.zip › SourceData/Figure2cd/ZoffsetIV_findPeak.m]

clear all
close all
clc
%% Choose the files 

path = pwd;

% path = '\\sccfs.scc.kit.edu\oe\PHI\GroupWillke\Matlab_Scripts\Wantong_dataprocessing\plotIV\zoffsetDependence2\BrigthDarkBright';
cd(path)

startFile = "Bias-Spectroscopy16229.dat";     
endFile = "Bias-Spectroscopy16244.dat";
% %
filename = findDatFilesBetween(startFile,endFile,'folder',path);     %
%%
%% external field dependence
% figure("Position",[100,100,1000,800])

j = 1;
for i = 1:length(filename)
    [header, data, channels] = loaddat([filename{i}]);   
    zoffset = str2num(header.z_offset__m_)*1e12;% unit: pm
    legendname(j,1) = round(zoffset); %in mT 
    legendname(j,2) = i;   
    j = j+1;
end 

legendname2 = sortrows(legendname,1); % sort the file by B_ext
color = turbo(length(filename));
peak_positions_forward = [];
peak_positions_backward = [];
z_offsets = [];

for i = 1:length(filename)
    [header, data, channels] = loaddat([filename{legendname2(i,2)}]);

    Bias_idx = (cellfun(@(x) strcmp(x, 'Bias calc (V)'), channels));
    Ifwd_idx = (cellfun(@(x) strcmp(x, 'Current (A)'), channels));
    Ibwd_idx = (cellfun(@(x) strcmp(x, 'Current [bwd] (A)'), channels));

    Bias(i,:) = data(:,Bias_idx)*1e3; % mV
    Ifwd(i,:) = data(:,Ifwd_idx)*1e12; % pA
    Ibwd(i,:) = data(:,Ibwd_idx)*1e12;
    
    zoffset(i) = str2num(header.z_offset__m_)*1e12;% unit: pm
    
    % Compute first derivatives
    dIfwd_dBias(i,:) = smoothdata(gradient(Ifwd(i,:), Bias(i,:)),'gaussian',2);
    dIbwd_dBias(i,:) = smoothdata(gradient(Ibwd(i,:), Bias(i,:)),'gaussian',2);

    figure(11)
    % Ifwd(i,:) = (Ifwd(i,:)-min(Ifwd(i,:)))./(max(Ifwd(i,:))-min(Ifwd(i,:)));
    h(i) = plot(Bias(i,:), Ifwd(i,:), '-', 'color', color(i,:), 'linewidth', 2, 'Displayname', ['\Delta z = ' num2str(zoffset(i)) ' pm']);
    hold on
    
    figure(22)
    % Ibwd(i,:) = (Ibwd(i,:)-min(Ibwd(i,:)))./(max(Ibwd(i,:))-min(Ibwd(i,:)));
    p(i) = plot(Bias(i,:), Ibwd(i,:), '-', 'color', color(i,:), 'linewidth', 2, 'Displayname', ['\Delta z = ' num2str(zoffset(i)) ' pm']);
    hold on

    figure(33)
    plot(Bias(i,:), dIfwd_dBias(i,:), '-', 'color', color(i,:), 'linewidth', 2, 'Displayname', ['\Delta z = ' num2str(zoffset(i)) ' pm']);
    hold on
    
    figure(44)
    plot(Bias(i,:), dIbwd_dBias(i,:), '-', 'color', color(i,:), 'linewidth', 2, 'Displayname', ['\Delta z = ' num2str(zoffset(i)) ' pm']);
    hold on

    % Find the most prominent peak in the derivatives
    [pks_fwd, locs_fwd] = findpeaks(abs(dIfwd_dBias(i,:)), 'SortStr', 'descend', 'NPeaks', 1);
    [pks_bwd, locs_bwd] = findpeaks(abs(dIbwd_dBias(i,:)), 'SortStr', 'descend', 'NPeaks', 1);

    if ~isempty(locs_fwd)
        peak_positions_forward = [peak_positions_forward; Bias(i, locs_fwd)];
        z_offsets = [z_offsets; zoffset(i)];
    end
    
    if ~isempty(locs_bwd)
        peak_positions_backward = [peak_positions_backward; Bias(i, locs_bwd)];
    end
end

legend(h);
legend(p);

figure(11);
xlabel('Bias (mV)');
ylabel('Current (pA)');
title("Forward");
box on;
axis tight;
set(gca, 'FontSize', 15, 'FontWeight', 'Bold');
set(gcf, 'Position', [20 20 1000 800]);

figure(22);
xlabel('Bias (mV)');
ylabel('Current (pA)');
title("Backward");
box on;
axis tight;
set(gca, 'FontSize', 15, 'FontWeight', 'Bold');
set(gcf, 'Position', [50 50 1000 800]);

figure(33);
xlabel('Bias (mV)');
ylabel('dI/dV (pA/mV)');
title("Forward Derivative");
box on;
axis tight;
set(gca, 'FontSize', 15, 'FontWeight', 'Bold');
set(gcf, 'Position', [70 70 1000 800]);

figure(44);
xlabel('Bias (mV)');
ylabel('dI/dV (pA/mV)');
title("Backward Derivative");
box on;
axis tight;
set(gca, 'FontSize', 15, 'FontWeight', 'Bold');
set(gcf, 'Position', [90 90 1000 800]);

% Plot peak positions as a function of z offset - Forward Peaks
figure(56);
scatter(z_offsets, peak_positions_forward, 100,'b', 'filled', 'DisplayName', 'Forward Peaks');
hold on;
fit_forward = fit(z_offsets, peak_positions_forward, 'poly1');
plot(fit_forward, 'b--');
slope_forward = fit_forward.p1;
xlabel('Z Offset (pm)');
ylabel('Threshold Voltage (mV)');
% title('Forward Peaks - Peak Positions as a Function of Z Offset');
% legend('Forward');
set(gca, 'FontSize', 15, 'FontWeight', 'Bold');
set(gcf, 'Position', [100 100 400 300]);
box on;
% axis tight;
xlim([-110 110]);
ylim([60 160]);
disp(['Forward fit slope: ', num2str(slope_forward), ' mV/pm']);

% Plot peak positions as a function of z offset - Backward Peaks
figure(57);
scatter(z_offsets, peak_positions_backward, 100,'r', 'filled', 'DisplayName', 'Backward Peaks');
hold on;
fit_backward = fit(z_offsets, peak_positions_backward, 'poly1');
plot(fit_backward, 'r--');
slope_backward = fit_backward.p1;
xlabel('Z Offset (pm)');
ylabel('Threshold Voltage (mV)');
% title('Backward Peaks - Peak Positions as a Function of Z Offset');
% legend('Backward');
set(gca, 'FontSize', 15, 'FontWeight', 'Bold');
set(gcf, 'Position', [100 100 400 300]);
box on;
% axis tight;
xlim([-110 110]);
ylim([-160 -60]);
disp(['Backward fit slope: ', num2str(slope_backward), ' mV/pm']);

%% forward
figure(1111);
dd = remove_background_perline(Ifwd);
imagesc(Bias(1,:), (zoffset), (Ifwd));


colormap(turbo);
xlabel('Bias (mV)');
ylabel('\DeltaZ (pm)');
box on;
set(gca, 'YDir', 'normal'); 
set(gca, 'Fontsize', 20, 'FontWeight', 'bold');
set(gcf, 'position', [50 50 400 400]);
title(['Forward']);


%% backward
figure(22222);
dd = remove_background_perline(Ibwd);
imagesc(Bias(1,:), (zoffset), (Ibwd));
load('P:\Papers\Cudbm2\data\customColor\myCustomColormap.mat');
cmap = myCustomColormap;

colormap(turbo);
xlabel('Bias (mV)');
ylabel('\DeltaZ (pm)');
box on;
set(gca, 'YDir', 'normal'); 
set(gca, 'Fontsize', 20, 'FontWeight', 'bold');
set(gcf, 'position', [50 50 400 400]);
title(['Backward']);

%%
function background_removed_image = remove_background_perline(input_image)
% Convert the input image to double for accurate calculations
input_image = double(input_image);
% input_image(i,:)
for i = 1:size(input_image, 1)
    % Calculate the average pixel value of the entire image
    average_background = mean(input_image(i,:));

    % Subtract the average background from the image
    background_removed_image(i,:) = input_image(i,:) - average_background;
end
end
