# Supplementary material for: An electrically controlled single-molecule spin switch
Source: Nat Commun. 2025 Sep 8;16:8242. doi: 10.1038/s41467-025-63574-0 (PMC12417546; doi:10.1038/s41467-025-63574-0)
Supplement: Supplementary file 3 — Source Data [file 41467_2025_63574_MOESM3_ESM.zip › SourceData/figure3a/pointSpec_dataset1.m]

clear all
clc
close all

muBohr=0.057883818;        %[meV/T]
kBoltzmann=0.0861733;    %[meV/K]
%%%%INITIALIZATION OF THE dIdV CLASS
% scilabLocation = """C:\Program Files\scilab-6.1.1\bin\WScilex.exe""";
% scilabLocation = """C:\Program Files\scilab-2024.0.0\bin\WScilex.exe""";%KH office 
scilabLocation = """C:\Program Files\scilab-2024.1.0\bin\WScilex.exe"""; % WT office PC
exp = dIdVexperiment(2);

exp.xrange = 12; exp.B = [0 0 0]; exp.T = 0.4.*kBoltzmann;

exp.atom(1).S = 1; exp.atom(1).g = 2; exp.atom(1).D = 1.29; exp.atom(1).E = 0.00; exp.atom(1).U = 0.5; exp.atom(1).J = -0.04; exp.atom(1).w = 20;
exp.atom(2).S = 2; exp.atom(2).g = 2; exp.atom(2).D = -0.82; exp.atom(2).E = 0.12;exp.atom(2).U = 0.0; exp.atom(2).J = -0.04; exp.atom(2).w = 20;

% HERE J IS NOT COUPLING, BUT KONDO!!!!! COUPLING WILL BE DEFINED LATER!

% exp.plotdIdVAll()
%%

filenames = dir('AVG_Spectrum_20240202_232427_Spectrum_20240203_051431.mat');

L = length(filenames)

color = [255, 165, 0]./255;
%jet(6);
iclr = [2 1]
figure(1231); hold on
% t = tiledlayout(1,2)
for i =  1:L
    load(filenames(i).name)
    % nexttile
    % plot(Bias,(lockinX-min(lockinX))./(max(lockinX)-min(lockinX)),'linewidth',2,'color',color(iclr(i),:))
    i_start = 1:10;
    i_end = length(lockinX)-9:length(lockinX);
    p = polyfit(Bias([i_start i_end]),lockinX([i_start i_end]),1);
    lockinX = lockinX - p(1).*Bias;
    % subplot(2,1,3-i)
    plot(Bias-0.00,(lockinX)./max(mean(lockinX([i_start i_end]))+(i-2)*0.000),'linewidth',4,'color',color)
    set(gca,"Fontsize",15,"FontWeight","bold")
    ylabel('dI/dV (a.u.)')
    box on
    set(gca,"Fontsize",15,"FontWeight","bold")
end

%%

exp.heisenberg_coupling = -0.85; %C
[exp.Bias, exp.dIdV] = exp.execSpinGui(scilabLocation);
dIdV_FePc(:,1) = exp.Bias;
dIdV_FePc(:,2) = exp.dIdV(:,1);
% subplot(2,1,2);
hold on
plot(dIdV_FePc(:,1),dIdV_FePc(:,2)./max(dIdV_FePc(:,2)),'r-','linewidth',2)
ylim([0.7 1.1])
xlabel('Sample Bias (mV)')

exp.heisenberg_coupling = -0.85; %for FePc
[exp.Bias, exp.dIdV] = exp.execSpinGui(scilabLocation);
dIdV_Fe(:,1) = exp.Bias;
dIdV_Fe(:,2) = exp.dIdV(:,2);
%%
% AvgdIdV = (0.55*exp.dIdV(:,1)+1.0*exp.dIdV(:,2));
% subplot(2,1,1);
hold on
plot(dIdV_Fe(:,1),dIdV_Fe(:,2)./max(dIdV_Fe(:,2)),'b--','linewidth',2)
% plot(dIdV_FePc(:,1),AvgdIdV./max(AvgdIdV),'k','linewidth',0.75)
xlim([-12 12])
ylim([0.5 1.1])
ax = gca; % Get the current axes
% ax.XAxis.Visible = 'off'; % Turn off the visibility of the x-axis1.9*2/3
%%

% 
%  EigVec = [...
% -14.000000000000004 -0.5;...
% -13.999999999999996 0.5;...
% 6.999999999999997 -1.5;...
% 7.0 -0.5;...
% 7.0 0.5;...
% 7.000000000000003 1.5;
% ]
% EigVec(:,1) = EigVec(:,1)-min(EigVec(:,1));
%  x_positions = EigVec(:,2)%[-3/2, -1/2, 1/2, 3/2]; % x-coordinates for the lines
% y_values = EigVec(:,1)%[1, 2, 3, 4]; % Energy levels or y-coordinates for the lines
% line_length = 0.25; % Adjust the length of the lines here
% 
% figure('Position',[200 100 450 600]); hold on; % Create a figure and hold it to add multiple lines
% for i = 1:length(x_positions)
%     % Draw a line for each position
%     line([x_positions(i) - line_length, x_positions(i) + line_length], [y_values(i), y_values(i)], 'Color', [0.5 0.5 0.5],'linewidth',6); % Color set to grey
% end
% 
% xlabel('<m_z>'); % Label for x-axis
% ylabel('Energy'); % Label for y-axis
% ylim([-5 25])
% % ax.YAxis.Visible = 'off'; % Turn off the visibility of the x-axis1.9*2/3
% xticks([-1.5 -0.5 0.5 1.5])
% xticklabels({'-3/2','-1/2','1/2','3/2'})
% ax = gca;
% yticks([])
% set(gca,"Fontsize",18,"FontWeight","bold")
% set(ax,'linewidth',4)
% xlim([-2 2])
% 
% figure('Position',[200 100 450 600]); hold on; % Create a figure and hold it to add multiple lines
% for i = 1:length(x_positions)
%     % Draw a line for each position
%     line([x_positions(i) - line_length, x_positions(i) + line_length], [y_values(i), y_values(i)], 'Color', [0.5 0.5 0.5],'linewidth',6); % Color set to grey
% end
% 
% EigVec = [...
% -12.71028892833107 -0.5;...
% -12.710288928331067 0.5;...
% 7.710288928331067 -0.5;...
% 7.710288928331072 0.5;...
% 9.0 -1.5;...
% 9.0 1.5;...
% ]
% 
% EigVec(:,1) = EigVec(:,1)-min(EigVec(:,1))+0.0;
% 
% x_positions = EigVec(:,2)%[-3/2, -1/2, 1/2, 3/2]; % x-coordinates for the lines
% y_values = EigVec(:,1)%[1, 2, 3, 4]; % Energy levels or y-coordinates for the lines
% 
% for i = 3:length(x_positions)
%     % Draw a line for each position
%     line([x_positions(i) - line_length, x_positions(i) + line_length], [y_values(i), y_values(i)], 'Color', [39 177 234]./255,'linewidth',6); % Color set to grey
% end
% 
% xlabel('<m_z>'); % Label for x-axis
% ylabel('Energy'); % Label for y-axis
% ylim([-5 25])
% % ax.YAxis.Visible = 'off'; % Turn off the visibility of the x-axis1.9*2/3
% xticks([-2.5 -1.5 -0.5 0.5 1.5 2.5])
% xticklabels({'-5/2','-3/2','-1/2','1/2','3/2','5/2'})
% ax = gca;
% yticks([])
% set(gca,"Fontsize",18,"FontWeight","bold")
% set(ax,'linewidth',4)
% xlim([-2 2])
