# Supplementary material for: An electrically controlled single-molecule spin switch
Source: Nat Commun. 2025 Sep 8;16:8242. doi: 10.1038/s41467-025-63574-0 (PMC12417546; doi:10.1038/s41467-025-63574-0)
Supplement: Supplementary file 3 — Source Data [file 41467_2025_63574_MOESM3_ESM.zip › SourceData/figure3d/eval_dIdV.m]

clear all 
clc
close all


figure 
hold on
filename = dir('*.mat');
N = length(filename);
color = lines(N)
for i = 1:N-1
    load(filename(i).name)
    legendname{i} = filename(i).name(2:end-58);
    if i == 3
        yoff = 0.19
    elseif i==5
        yoff = 0.3;
    else 
        yoff = 0.25
    end
    if i<5
        h(i) = plot(Bias-0.45,smoothdata(lockinX./lockinX(1),'gaussian',5)+(i-1)*yoff,'-',"Color",color(i,:),"LineWidth",3);
    else
        % X = [linspace(-15.0184,-12.0686,44) Bias linspace(12.0686,15.0184,44)];
        % Y1 = lockinX(end-43:end);
        % indx1 = randperm(length(Y1));
        % Y2 = lockinX(1:44);
        % indx2 = randperm(length(Y1));
        % Y =[Y2(indx2) lockinX Y1(indx1)];
        % h(i) = plot(X,smoothdata(Y./Y(1),'gaussian',5)+(i-1)*yoff,'-',"Color",color(i,:),"LineWidth",3);
        h(i) = plot(Bias,smoothdata(lockinX./lockinX(1),'gaussian',5)+(i-1)*yoff,'-',"Color",color(i,:),"LineWidth",3);
    end
end

xlabel('Bias (mV)','FontSize',20)
ylabel('dI/dV (a.u.)','FontSize',20)
set(gca,"Fontsize",20,"FontWeight","bold")
l = legend(flip(h),flip(legendname))
hold on
xlim([-15 15])
box on
set(gcf,'Position',[50 50 800 1000])
%%
path = '\\sccfs.scc.kit.edu\OE\PHI\GroupWillke\Papers\SwitchyFePc\Data\Good_dIdV\Dark_SP\'
% save([ path 'Dark.mat'],'Width','err_width','filename'),
save([ path 'MgO_ref.mat'],'filename')
