# Supplementary material for: An electrically controlled single-molecule spin switch
Source: Nat Commun. 2025 Sep 8;16:8242. doi: 10.1038/s41467-025-63574-0 (PMC12417546; doi:10.1038/s41467-025-63574-0)
Supplement: Supplementary file 3 — Source Data [file 41467_2025_63574_MOESM3_ESM.zip › SourceData/figure4/50Hz_shift_ESR_484mT/lorentzFit.m]

function [fitParameter,yfit,xfit]=lorentzFit(x,y,varargin)
%
% function [inputs,yfit,error]=lorentzFit(x,y,varargin)
%
% fits a Fano Lorentzian of the the form
% 1/(1+q^2)*I_peak*(1+delta*q)^2/(1+delta^2)+I_0 where delta =
% (f-f_0)/(Gamma/2)
%
% vargargin:
%     'double'    default: 0 (boolean), if set to 1 two peaks will be fit.
%
% Philip Willke
%     v. 0.2 Aug 29 2018      merged with lorentzFitDouble

%% parse varargin and call validation function for field and varargin
% define default vararg in parameter/value pairs

ops = struct('double',0,'yerror',1,'plot',1,'pk1',12,'pk2',12,'smoothpoints',3, 'deltaPk1',0.2, 'deltaPk2',0.2,'lb',10,'ub',14);
%% read the acceptable varargin fields
optionNames = fieldnames(ops);
ops = varargin2ops(varargin,ops);
y = smoothdata(y,ops.smoothpoints, 'gaussian',3);
offset=mean(y);
ytemp=y;%-offset;
sortedy=sort((ytemp).^2);
[amp ,idx]=max((ytemp(7:end-5)).^2);

if(ops.double)
    

    x0_1=ops.pk1;

    x0_2=ops.pk2;
     % Find the indices of the closest values in x to x0_1 and x0_2
    [~, idx1] = min(abs(x - x0_1));
    [~, idx2] = min(abs(x - x0_2));

    % Use the y-values at these indices as initial estimates for the amplitudes
    amp_1 = ytemp(idx1);
    amp_2 = ytemp(idx2);

    % Ensure that amp_1 and amp_2 are for the first and second peak respectively
    if x0_1 > x0_2
        % Swap if the second peak's x-value is less than the first peak's
        [amp_1, amp_2, x0_1, x0_2] = deal(amp_2, amp_1, x0_2, x0_1);
    end
    
    % Lower and upper bounds for the fitting parameters, including narrow ranges for x0_1 and x0_2
    lb = [x0_1 - ops.deltaPk1, [],[],[], x0_2 - ops.deltaPk2,[],[],[],[]]; % Add other parameter lower bounds as needed
    ub = [x0_1 + ops.deltaPk1, [],[],[], x0_2 + ops.deltaPk2,[],[],[],[]]; % Add other parameter upper bounds as needed


    
    gamma_1=0.50; gamma_2=0.50; %in Ghz
    q_1 = 0; q_2 = 0;
    
    inputs=[x0_1,amp_1,gamma_1,q_1,x0_2,amp_2,gamma_2,q_2,offset];
    
    fitfun = @(para,x1)(1./(para(4).^2+1).*para(2).*(1+(x1-para(1))./(0.5*para(3)).*para(4)).^2./(1+((x1-para(1))./(0.5*para(3))).^2)+ ...
        1./(para(8).^2+1).*para(6).*(1+(x1-para(5))./(0.5*para(7)).*para(8)).^2./(1+((x1-para(5))./(0.5*para(7))).^2) +para(9));
    
else
    amp=ytemp(idx)
    % x0=x(idx)
    x0 = ops.pk1;
    gamma=0.1 %in Ghz
    q = 0;
    inputs=[x0,amp,gamma,offset,q];
    fitfun = @(para,x1)(1./(para(5).^2+1).*para(2).*(1+(x1-para(1))./(0.5*para(3)).*para(5)).^2./(1+((x1-para(1))./(0.5*para(3))).^2) +para(4));
end

% [fitParameter,Resnorm,FVAL,EXITFLAG,OUTPUT,LAMBDA,JACOB]  =lsqcurvefit(fitfun,inputs,x,y,ops.lb,ops.ub);
[fitParameter,Resnorm,FVAL,EXITFLAG,OUTPUT,LAMBDA,JACOB]  =nlinfit(x,y,fitfun,inputs);
% ci = nlparci(fitParameter,r,'jacobian',J);
xfit = linspace(min(x),max(x),500);
yfit = fitfun(fitParameter,xfit);
% error = (ci(:,2)-ci(:,1))./2;

if(ops.plot)

    hold on
    plot(x,yfit,'Linewidth',2.5)
    plot(x,y,'.-k','markersize',10)
    dim = [.2 .5 .3 .3];
    str = ['A0: ' num2str(fitParameter(2)) '; ' 'f0: ' num2str(fitParameter(1)) '; ' '\Gamma: ' num2str(fitParameter(3)) '; ' 'I_{off}: ' num2str(fitParameter(4)) '; ' 'q: ' num2str(fitParameter(5))];
    
    
    if(ops.double)
    str = ['A0: ' num2str(fitParameter(2)) '; ' 'f0: ' num2str(fitParameter(1)) '; ' '\Gamma: ' num2str(fitParameter(3)) '; q: ' num2str(fitParameter(4))...
        newline 'A0: ' num2str(fitParameter(6)) '; ' 'f0: ' num2str(fitParameter(5)) '; ' '\Gamma: ' num2str(fitParameter(7)) '; q: ' num2str(fitParameter(8)) 'I_{off}: ' num2str(fitParameter(9))];
    end
    title('textbox','String',str)

end
