# Supplementary material for: An electrically controlled single-molecule spin switch
Source: Nat Commun. 2025 Sep 8;16:8242. doi: 10.1038/s41467-025-63574-0 (PMC12417546; doi:10.1038/s41467-025-63574-0)
Supplement: Supplementary file 3 — Source Data [file 41467_2025_63574_MOESM3_ESM.zip › SourceData/figure4/50Hz_shift_ESR_484mT/Plot_freq_shift_dark_bright_484mT.m]

clear all
close all
clc


Dark = load ("AVG_Spectrum20240417_171914_Spectrum20240417_173504.mat");
y1 = Dark.Lockin- min(Dark.Lockin)
plot(Dark.SweepPar,y1, 'o','MarkerFaceColor', '	#0000FF', 'MarkerEdgeColor', '	#0000FF',"LineWidth",0.5)
[fitParameter,yfit1,xfit1]=lorentzFit(Dark.SweepPar,y1,'smoothpoints',1,'plot',0,'pk1',12.75,'double',0,'lb',12,'ub',15);
pk1=fitParameter(1)
hold on;

plot(xfit1,yfit1,"LineWidth",2, "Color","k")
hold on; 
plot([pk1  pk1],[0 250],'--',"Color","#847e75","LineWidth",2) %draw a vertical line


Bright = load("AVG_Spectrum20240417_174315_Spectrum20240417_180010.mat");
y2 = Bright.Lockin- min(Bright.Lockin)+120
plot(Bright.SweepPar,y2,'o','MarkerFaceColor', '#FF0000', 'MarkerEdgeColor', '#FF0000',"LineWidth",0.5)
[fitParameter,yfit2,xfit2]=lorentzFit(Bright.SweepPar,y2,'smoothpoints',1,'pk1',12.7,'plot',0,'double',0);
hold on;
pk2=fitParameter(1)
plot(xfit2,yfit2,"LineWidth",2,"Color","k")
plot([fitParameter(1)  fitParameter(1)],[0 250],'--',"Color","#847e75","LineWidth",2) %draw a vertical line
pk2-pk1
xlabel('Freq (GHz)')
ylabel('\DeltaI (fA)')

set(gca,"Fontsize",20,"FontWeight","bold")

% xlim([min(Dark.SweepPar), max(Dark.SweepPar)]);
xlim([12.5, 13.01]);
ylim([0, 250]);
