# Supplementary material for: An electrically controlled single-molecule spin switch
Source: Nat Commun. 2025 Sep 8;16:8242. doi: 10.1038/s41467-025-63574-0 (PMC12417546; doi:10.1038/s41467-025-63574-0)
Supplement: Supplementary file 3 — Source Data [file 41467_2025_63574_MOESM3_ESM.zip › SourceData/figure4/ESR_resonance_OnOff_switch/Freq_switch.m]

clear all
clc
close all


%% X axis is freq


Switch = load ("Spectrum20240418_180241.mat");
% Threshold = -1.17e-4;
% indices_below = Switch.DataAVG < Threshold;
% indices_above = Switch.DataAVG >= Threshold;

Icorrect = 2.*sqrt(2).*pi./4.*1000.*1000; % First part is conversion from RMS and Square wave, see Baumann 2015, suppl., x1000 is pA to fA
figure;

% plot(Switch.freq(indices_below) ,Switch.DataAVG(indices_below), '-','MarkerFaceColor', 'b', 'MarkerEdgeColor', 'k',"LineWidth",0.05)
% hold on;
% plot(Switch.freq(indices_above) ,Switch.DataAVG(indices_above), '-','MarkerFaceColor', 'r', 'MarkerEdgeColor', 'k',"LineWidth",0.05)

plot(Switch.freq ,Switch.DataAVG*Icorrect, 'o-',"color",'k','MarkerFaceColor', 'k', 'MarkerEdgeColor', 'k',"LineWidth",0.05)
% hold on;
% plot(Switch.freq ,Switch.DataAVG*Icorrect, '-','MarkerFaceColor', 'r', 'MarkerEdgeColor', 'k',"LineWidth",0.05)

xlabel('Frequency (GHz)')
ylabel('ESR signal \DeltaI (fA)')
xlim([13.7443, 13.7486])
ylim([-350,-100])

%% X axis is TIME

Switch = load("Spectrum20240418_180241.mat");
Npoints = length(Switch.DataAVG);
time = linspace(1, Npoints, Npoints) * Switch.ops.measTime;

Icorrect = 2 * sqrt(2) * pi / 4 * 1000 * 1000; % Conversion factor, Baumann 2015, pA to fA
DataAdjusted = Switch.DataAVG * Icorrect;

% Define a threshold that you believe separates the two states
threshold = -1.17e-4 * Icorrect;

% Subtract threshold from data to shift it
DataAdjusted = DataAdjusted - threshold;

figure;
plot(time, DataAdjusted, 'o-', 'Color', 'k', 'MarkerFaceColor', 'k', 'MarkerEdgeColor', 'k', "LineWidth", 0.05);

xlabel('Time (s)');
ylabel('ESR signal \DeltaI (fA)');
xlim([0, 358]);
ylim([-150, 150]);  % Adjusted based on the new data range
set(gca, "FontSize", 20, "FontWeight", "bold");


%%
% Load the data from the MAT file
Switch = load("Spectrum20240418_180241.mat");

% Define the threshold
Threshold = -1.17e-4;

% Logical indices for data above and below the threshold
indices_below = Switch.DataAVG < Threshold;
indices_above = Switch.DataAVG >= Threshold;

% Removing outliers for data below the threshold
DataAVG_below = Switch.DataAVG(indices_below);
Freq_below = Switch.freq(indices_below);
Q1_below = quantile(DataAVG_below, 0.25);
Q3_below = quantile(DataAVG_below, 0.75);
IQR_below = Q3_below - Q1_below;
lowerBound_below = Q1_below - 1.5 * IQR_below;
upperBound_below = Q3_below + 1.5 * IQR_below;
outlier_free_below = (DataAVG_below >= lowerBound_below) & (DataAVG_below <= upperBound_below);

% Removing outliers for data above the threshold
DataAVG_above = Switch.DataAVG(indices_above);
Freq_above = Switch.freq(indices_above);
Q1_above = quantile(DataAVG_above, 0.45);
Q3_above = quantile(DataAVG_above, 0.65);
IQR_above = Q3_above - Q1_above;
lowerBound_above = Q1_above - 1.5 * IQR_above;
upperBound_above = Q3_above + 1.5 * IQR_above;
outlier_free_above = (DataAVG_above >= lowerBound_above) & (DataAVG_above <= upperBound_above);

% Plotting the filtered data
figure;
plot(Freq_below(outlier_free_below), DataAVG_below(outlier_free_below), 'o', ...
    'MarkerFaceColor', 'b', 'MarkerEdgeColor', 'k', 'LineWidth', 0.05);
hold on;
plot(Freq_above(outlier_free_above), DataAVG_above(outlier_free_above), 'o', ...
    'MarkerFaceColor', 'r', 'MarkerEdgeColor', 'k', 'LineWidth', 0.05);

% Setting the y-axis limits
ylim([-2e-4, -4e-5]);

xlabel('Frequency (GHz)');
ylabel('delta I (fA)');
title('Filtered Data Plot with Outlier Removal');
